# Supplementary material for: Oviposition of Aedes japonicus japonicus (Diptera: Culicidae) and associated native species in relation to season, temperature and land use in western Germany
Source: Parasit Vectors. 2020 Dec 17;13:623. doi: 10.1186/s13071-020-04461-z (PMC7744736; doi:10.1186/s13071-020-04461-z)
Supplement: Supplementary file 2 — Additional file 2: dataset S1. Number of adults developed from eggs, larvae or pupae, sampled at a specific date, site, and in a specific land use and trap type. Date Sampling date; Site study site; Transect transect type; Land_use_type abbreviations of land use types (see Additional file 1, Table S2); Forest_type abbreviation of forest type [coniferous (C), deciduous (D), mixed (M)]; Latitude + Longitude coordinates of trap locations; Trap_type trap material (wood or plastic); Trap_nr consecutive trap number; Temp water temperature during sampling (°C); C Culex pipiens s.l.; J Aedes japonicus japonicus; G Aedes geniculatus; P Anopheles plumbeus; Loss cause of missing sample (trap dry, missing or toppled) [file 13071_2020_4461_MOESM2_ESM.xlsx]

## Sheet: all
Date	Site	Transect	Land_use_type	Forest_type	Latitude	Longitude	Trap_type	Trap_nr	Temp	C	J	G	P	Loss
11.06.2017	Alfter	A-S	S100		50.7333	7.01238	wood	1
11.06.2017	Alfter	A-S	S100		50.7333	7.01238	plastic	1	31.9	0	0	0	0
2017-06-11	Dormagen	A-F	A/F		51.0828	6.79467	wood	1
2017-06-11	Dormagen	A-F	A/F		51.0828	6.79467	plastic	1		0	0	0	0
11.06.2017	Alfter	A-S	A/S		50.7327	7.01291	wood	2
11.06.2017	Alfter	A-S	A/S		50.7327	7.01291	plastic	2	31.4	0	0	0	0
2017-06-11	Dormagen	A-F	A10		51.0829	6.79459	wood	2		0	0	0	0
2017-06-11	Dormagen	A-F	A10		51.0829	6.79459	plastic	2		0	0	0	0
11.06.2017	Alfter	A-S	S10		50.7328	7.01285	wood	3	33.8	0	0	0	0
11.06.2017	Alfter	A-S	S10		50.7328	7.01285	plastic	3	34.2	0	0	0	0
2017-06-11	Dormagen	A-F	A100		51.0835	6.7939	wood	3		0	0	0	0
2017-06-11	Dormagen	A-F	A100		51.0835	6.7939	plastic	3		0	0	0	0
11.06.2017	Alfter	A-S	A10		50.7326	7.013	wood	4
11.06.2017	Alfter	A-S	A10		50.7326	7.013	plastic	4	34.7	2	0	0	0
2017-06-11	Dormagen	A-F	F10		51.0828	6.79475	wood	4		1	0	0	0
2017-06-11	Dormagen	A-F	F10		51.0828	6.79475	plastic	4		0	0	0	0
11.06.2017	Alfter	A-S	A100		50.732	7.01375	wood	5
11.06.2017	Alfter	A-S	A100		50.732	7.01375	plastic	5	32.4	12	0	0	0
2017-06-11	Dormagen	A-F	F100		51.0821	6.79529	wood	5
2017-06-11	Dormagen	A-F	F100		51.0821	6.79529	plastic	5
11.06.2017	Alfter	F-S	S100		50.7301	7.00386	wood	6		0	0	0	0
11.06.2017	Alfter	F-S	S100		50.7301	7.00386	plastic	6	34	0	0	0	0
2017-06-11	Dormagen	A-F	A/F		51.0767	6.80478	wood	6		0	0	0	0
2017-06-11	Dormagen	A-F	A/F		51.0767	6.80478	plastic	6		0	0	0	0
11.06.2017	Alfter	F-S	S10		50.7297	7.00291	wood	7	31.7	0	0	0	0
11.06.2017	Alfter	F-S	S10		50.7297	7.00291	plastic	7	31.6	2	0	0	0
2017-06-11	Dormagen	A-F	F10		51.0767	6.80464	wood	7		0	0	0	0
2017-06-11	Dormagen	A-F	F10		51.0767	6.80464	plastic	7		0	0	0	0
11.06.2017	Alfter	F-S	F/S		50.7296	7.00271	wood	8	30.2	4	0	0	5
11.06.2017	Alfter	F-S	F/S		50.7296	7.00271	plastic	8	31.3	4	0	0	4
2017-06-11	Dormagen	A-F	F100		51.0771	6.80354	wood	8		0	0	0	0
2017-06-11	Dormagen	A-F	F100		51.0771	6.80354	plastic	8		0	0	0	0
11.06.2017	Alfter	F-S	F10		50.7296	7.00263	wood	9	31.7	0	0	0	0
11.06.2017	Alfter	F-S	F10		50.7296	7.00263	plastic	9	30.2	0	0	0	0
2017-06-11	Dormagen	A-F	A10		51.0766	6.80494	wood	9		0	0	0	0
2017-06-11	Dormagen	A-F	A10		51.0766	6.80494	plastic	9		0	0	0	0
11.06.2017	Alfter	F-S	F100		50.7292	7.00149	wood	10	28.8	0	0	0	0
11.06.2017	Alfter	F-S	F100		50.7292	7.00149	plastic	10	28.7	2	0	0	0
2017-06-11	Dormagen	A-F	A100		51.0769	6.80624	wood	10		0	0	0	0
2017-06-11	Dormagen	A-F	A100		51.0769	6.80624	plastic	10		0	0	0	0
11.06.2017	Alfter	A-F	A/F		50.7266	6.99677	wood	11	28.8	0	0	0	0
11.06.2017	Alfter	A-F	A/F		50.7266	6.99677	plastic	11	28.3	1	0	0	0
2017-06-11	Dormagen	F-S	F/S		51.089	6.81157	wood	11		0	0	0	0
2017-06-11	Dormagen	F-S	F/S		51.089	6.81157	plastic	11		0	0	0	0
11.06.2017	Alfter	A-F	F10		50.7265	6.99664	wood	12	29.3	0	0	0	0
11.06.2017	Alfter	A-F	F10		50.7265	6.99664	plastic	12	27.1	0	0	0	0
2017-06-11	Dormagen	F-S	S10		51.0891	6.81158	wood	12		0	0	0	0
2017-06-11	Dormagen	F-S	S10		51.0891	6.81158	plastic	12		0	0	0	0
11.06.2017	Alfter	A-F	F100		50.7262	6.99559	wood	13	29.7	0	0	0	0
11.06.2017	Alfter	A-F	F100		50.7262	6.99559	plastic	13	27.6	0	0	0	0
2017-06-11	Dormagen	F-S	S100		51.0899	6.81097	wood	13
2017-06-11	Dormagen	F-S	S100		51.0899	6.81097	plastic	13
11.06.2017	Alfter	A-F	A10		50.7266	6.99697	wood	14	30.7	0	0	0	0
11.06.2017	Alfter	A-F	A10		50.7266	6.99697	plastic	14	29.4	0	0	0	0
2017-06-11	Dormagen	F-S	F10		51.0889	6.81159	wood	14		0	0	0	0
2017-06-11	Dormagen	F-S	F10		51.0889	6.81159	plastic	14		0	0	0	0
11.06.2017	Alfter	A-F	A100		50.727	6.99793	wood	15	29.3	0	0	0	0
11.06.2017	Alfter	A-F	A100		50.727	6.99793	plastic	15	30.2	6	0	0	0
2017-06-11	Dormagen	F-S	F100		51.0882	6.81202	wood	15
2017-06-11	Dormagen	F-S	F100		51.0882	6.81202	plastic	15
11.06.2017	Alfter	A-S	S100		50.7403	7.0157	wood	16	27.8	0	0	0	0
11.06.2017	Alfter	A-S	S100		50.7403	7.0157	plastic	16	28.3	0	0	0	0
2017-06-11	Dormagen	F-S	F/S		51.0915	6.82558	wood	16		0	0	0	0
2017-06-11	Dormagen	F-S	F/S		51.0915	6.82558	plastic	16		2	0	0	0
11.06.2017	Alfter	A-S	S10		50.7411	7.01597	wood	17	32.6	0	0	0	0
11.06.2017	Alfter	A-S	S10		50.7411	7.01597	plastic	17	34.5	0	0	0	0
2017-06-11	Dormagen	F-S	S10		51.0915	6.82574	wood	17
2017-06-11	Dormagen	F-S	S10		51.0915	6.82574	plastic	17
11.06.2017	Alfter	A-S	A/S		50.7411	7.01601	wood	18	28.1	0	0	0	0
11.06.2017	Alfter	A-S	A/S		50.7411	7.01601	plastic	18	27.6	0	0	0	0
2017-06-11	Dormagen	F-S	F10		51.0914	6.82544	wood	18		0	0	0	0
2017-06-11	Dormagen	F-S	F10		51.0914	6.82544	plastic	18
11.06.2017	Alfter	A-S	A10		50.7412	7.01617	wood	19	28.4	0	0	0	0
11.06.2017	Alfter	A-S	A10		50.7412	7.01617	plastic	19
2017-06-11	Dormagen	F-S	S100		51.0917	6.82677	wood	19
2017-06-11	Dormagen	F-S	S100		51.0917	6.82677	plastic	19		6	0	0	0
11.06.2017	Alfter	A-S	A100		50.7416	7.01691	wood	20
11.06.2017	Alfter	A-S	A100		50.7416	7.01691	plastic	20	31	2	0	0	0
2017-06-11	Dormagen	F-S	F100		51.0909	6.82463	wood	20		0	0	0	0
2017-06-11	Dormagen	F-S	F100		51.0909	6.82463	plastic	20		2	0	0	0
11.06.2017	Alfter	F-S	F/S		50.7339	6.99399	wood	21	24.9	0	0	0	0
11.06.2017	Alfter	F-S	F/S		50.7339	6.99399	plastic	21	25.7	0	0	0	0
2017-06-11	Dormagen	S	S		51.0919	6.83748	wood	21		0	0	0	0
2017-06-11	Dormagen	S	S		51.0919	6.83748	plastic	21
11.06.2017	Alfter	F-S	F10		50.7339	6.99394	wood	22	24.4	0	0	0	0
11.06.2017	Alfter	F-S	F10		50.7339	6.99394	plastic	22	26.8	2	0	0	0
2017-06-11	Dormagen	S	S		51.0929	6.83691	wood	22
12.08.2017	Dormagen	A-F	F10		51.0828	6.79475	wood	4	15.2	4	0	8	0
11.06.2017	Alfter	F-S	S10		50.7339	6.99413	wood	23
11.06.2017	Alfter	F-S	S10		50.7339	6.99413	plastic	23	26	0	0	0	0
2017-06-11	Dormagen	S	S		51.093	6.83693	wood	23
2017-06-11	Dormagen	S	S		51.093	6.83693	plastic	23		38	0	0	0
11.06.2017	Alfter	F-S	S100		50.7347	6.99497	wood	24
11.06.2017	Alfter	F-S	S100		50.7347	6.99497	plastic	24	25.8	0	0	0	0
2017-06-11	Dormagen	S	S		51.093	6.83688	wood	24		34	0	0	0
2017-06-11	Dormagen	S	S		51.093	6.83688	plastic	24		0	0	0	0
11.06.2017	Alfter	F-S	F100		50.7332	6.9936	wood	25	24.5	0	0	0	0
11.06.2017	Alfter	F-S	F100		50.7332	6.9936	plastic	25	24.8	3	0	0	0
2017-06-11	Dormagen	S	S		51.0936	6.83613	wood	25
2017-06-11	Dormagen	S	S		51.0936	6.83613	plastic	25		2	0	0	0
11.06.2017	Alfter	A-F	A/F		50.7357	6.98382	wood	26
11.06.2017	Alfter	A-F	A/F		50.7357	6.98382	plastic	26	24.1	0	0	0	9
2017-06-11	Dormagen	A-S	S10		51.1	6.85805	wood	26		0	0	0	0
2017-06-11	Dormagen	A-S	S10		51.1	6.85805	plastic	26		13	0	0	0
11.06.2017	Alfter	A-F	F10		50.7357	6.98368	wood	27	25.4	0	0	0	0
11.06.2017	Alfter	A-F	F10		50.7357	6.98368	plastic	27	24.7	0	0	0	0
2017-06-11	Dormagen	A-S	A/S		51.1	6.85794	wood	27
2017-06-11	Dormagen	A-S	A/S		51.1	6.85794	plastic	27
11.06.2017	Alfter	A-F	A10		50.7357	6.98396	wood	28	26.1	0	0	0	0
11.06.2017	Alfter	A-F	A10		50.7357	6.98396	plastic	28	26.6	0	0	0	0
2017-06-11	Dormagen	A-S	S100		51.1008	6.85771	wood	28
2017-06-11	Dormagen	A-S	S100		51.1008	6.85771	plastic	28		0	0	0	0
11.06.2017	Alfter	A-F	A100		50.7357	6.98529	wood	29
11.06.2017	Alfter	A-F	A100		50.7357	6.98529	plastic	29	27.8	0	0	0	0
2017-06-11	Dormagen	A-S	A10		51.0999	6.85793	wood	29
2017-06-11	Dormagen	A-S	A10		51.0999	6.85793	plastic	29
11.06.2017	Alfter	A-F	F100		50.7357	6.98234	wood	30	24.8	5	0	0	0
11.06.2017	Alfter	A-F	F100		50.7357	6.98234	plastic	30	24.9	0	0	0	0
2017-06-11	Dormagen	A-S	A100		51.0992	6.85838	wood	30
2017-06-11	Dormagen	A-S	A100		51.0992	6.85838	plastic	30		0	0	0	0
12.08.2017	Alfter	A-S	S100		50.7333	7.01238	plastic	1	15.4	0	4	0	0
11.06.2017	Alfter	F-S	F/S		50.7402	6.99471	plastic	31	26.6	1	0	0	2
2017-06-11	Dormagen	A-F	A/F		51.1063	6.86379	wood	31		0	0	0	0
2017-06-11	Dormagen	A-F	A/F		51.1063	6.86379	plastic	31
12.08.2017	Dormagen	A-F	A10		51.0829	6.79459	wood	2	15.7	9	2	0	0
31.08.2017	Dormagen	A-F	F10		51.0828	6.79475	wood	4		0	25	22	0
2017-06-11	Dormagen	A-F	F10		51.1062	6.86393	wood	32		0	0	0	0
2017-06-11	Dormagen	A-F	F10		51.1062	6.86393	plastic	32		0	0	0	0
11.06.2017	Alfter	F-S	F10		50.7403	6.99461	wood	33	26.5	0	0	0	0
11.06.2017	Alfter	F-S	F10		50.7403	6.99461	plastic	33	26.6	0	0	0	0
2017-06-11	Dormagen	A-F	F100		51.1062	6.86515	wood	33		0	0	0	0
2017-06-11	Dormagen	A-F	F100		51.1062	6.86515	plastic	33		0	0	0	0
11.06.2017	Alfter	F-S	S100		50.7394	6.99578	wood	34
11.06.2017	Alfter	F-S	S100		50.7394	6.99578	plastic	34
2017-06-11	Dormagen	A-F	A10		51.1063	6.86361	wood	34
2017-06-11	Dormagen	A-F	A10		51.1063	6.86361	plastic	34		0	0	0	0
11.06.2017	Alfter	F-S	F100		50.7409	6.99372	wood	35	26.6	0	0	0	0
11.06.2017	Alfter	F-S	F100		50.7409	6.99372	plastic	35	25.6	0	0	0	0
2017-06-11	Dormagen	A-F	A100		51.1056	6.86243	wood	35		0	0	0	0
2017-06-11	Dormagen	A-F	A100		51.1056	6.86243	plastic	35
11.06.2017	Alfter	A-F	A/F		50.7414	6.99986	wood	36	25.7	0	0	0	0
11.06.2017	Alfter	A-F	A/F		50.7414	6.99986	plastic	36	25.8	0	0	0	0
2017-06-11	Dormagen	A-S	S100		51.0977	6.83828	wood	36
21.07.2017	Alfter	F-S	S10		50.7297	7.00291	wood	7	20.8	1	8	0	0
21.07.2017	Alfter	F-S	S10		50.7297	7.00291	plastic	7	21.6	1	8	0	0
11.06.2017	Alfter	A-F	A10		50.7415	6.99998	plastic	37	26	2	0	0	12
2017-06-11	Dormagen	A-S	S10		51.0981	6.83909	wood	37
2017-06-11	Dormagen	A-S	S10		51.0981	6.83909	plastic	37
11.06.2017	Alfter	A-F	F10		50.7414	6.99973	wood	38	25.4	0	0	0	6
11.06.2017	Alfter	A-F	F10		50.7414	6.99973	plastic	38	25.6	2	0	0	2
2017-06-11	Dormagen	A-S	A/S		51.0981	6.83923	wood	38		0	0	0	0
2017-06-11	Dormagen	A-S	A/S		51.0981	6.83923	plastic	38		8	0	0	0
12.08.2017	Alfter	F-S	S10		50.7297	7.00291	wood	7	15	4	9	0	0
12.08.2017	Alfter	F-S	S10		50.7297	7.00291	plastic	7	15.7	1	16	0	0
2017-06-11	Dormagen	A-S	A10		51.0982	6.83935	wood	39
2017-06-11	Dormagen	A-S	A10		51.0982	6.83935	plastic	39
11.06.2017	Alfter	A-F	A100		50.7416	7.00118	wood	40
11.06.2017	Alfter	A-F	A100		50.7416	7.00118	plastic	40
2017-06-11	Dormagen	A-S	A100		51.0985	6.8401	wood	40
2017-06-11	Dormagen	A-S	A100		51.0985	6.8401	plastic	40
11.06.2017	Alfter	A-S	A/S		50.74	7.00866	wood	41
11.06.2017	Alfter	A-S	A/S		50.74	7.00866	plastic	41	25.1	0	0	0	0
2017-06-11	Dormagen	S	S		51.0995	6.82304	wood	41
2017-06-11	Dormagen	S	S		51.0995	6.82304	plastic	41
11.06.2017	Alfter	A-S	A10		50.7402	7.00864	wood	42	25.3	0	0	0	0
11.06.2017	Alfter	A-S	A10		50.7402	7.00864	plastic	42	25.6	15	0	0	0
2017-06-11	Dormagen	S	S		51.1	6.82213	wood	42
2017-06-11	Dormagen	S	S		51.1	6.82213	plastic	42		4	0	0	0
11.06.2017	Alfter	A-S	S10		50.74	7.00879	wood	43
11.06.2017	Alfter	A-S	S10		50.74	7.00879	plastic	43
2017-06-11	Dormagen	S	S		51.1001	6.82216	wood	43
2017-06-11	Dormagen	S	S		51.1001	6.82216	plastic	43
11.06.2017	Alfter	A-S	A100		50.7408	7.00782	wood	44
11.06.2017	Alfter	A-S	A100		50.7408	7.00782	plastic	44	26.7	0	0	0	0
2017-06-11	Dormagen	S	S		51.1002	6.82214	wood	44		0	0	0	0
2017-06-11	Dormagen	S	S		51.1002	6.82214	plastic	44
11.06.2017	Alfter	A-S	S100		50.7393	7.0093	wood	45	23.6	0	0	0	0
11.06.2017	Alfter	A-S	S100		50.7393	7.0093	plastic	45	24.2	0	0	0	0
2017-06-11	Dormagen	S	S		51.1009	6.82253	wood	45		0	0	0	0
2017-06-11	Dormagen	S	S		51.1009	6.82253	plastic	45
11.06.2017	Alfter	S	S		50.738	7.01041	wood	46
11.06.2017	Alfter	S	S		50.738	7.01041	plastic	46	31.8	0	0	0	0
2017-06-11	Dormagen	F-S	F/S		51.0965	6.80396	wood	46		0	0	0	0
2017-06-11	Dormagen	F-S	F/S		51.0965	6.80396	plastic	46
11.06.2017	Alfter	S	S		50.7382	7.01025	wood	47
11.06.2017	Alfter	S	S		50.7382	7.01025	plastic	47	33	0	0	0	0
2017-06-11	Dormagen	F-S	F10		51.0965	6.80372	wood	47		0	0	0	0
2017-06-11	Dormagen	F-S	F10		51.0965	6.80372	plastic	47
11.06.2017	Alfter	S	S		50.7377	7.01143	wood	48	29.1	0	0	0	0
11.06.2017	Alfter	S	S		50.7377	7.01143	plastic	48	28.8	0	0	0	0
2017-06-11	Dormagen	F-S	F100		51.0972	6.80303	wood	48		0	0	0	0
2017-06-11	Dormagen	F-S	F100		51.0972	6.80303	plastic	48
11.06.2017	Alfter	S	S		50.7383	7.01015	wood	49
11.06.2017	Alfter	S	S		50.7383	7.01015	plastic	49	32.9	0	0	0	0
2017-06-11	Dormagen	F-S	S10		51.0965	6.80418	wood	49		0	0	0	0
2017-06-11	Dormagen	F-S	S10		51.0965	6.80418	plastic	49		0	0	0	0
11.06.2017	Alfter	S	S		50.7387	7.00952	wood	50
11.06.2017	Alfter	S	S		50.7387	7.00952	plastic	50	31.2	0	0	0	0
2017-06-11	Dormagen	F-S	S100		51.0975	6.80471	wood	50		0	0	0	0
2017-06-11	Dormagen	F-S	S100		51.0975	6.80471	plastic	50		0	0	0	0
29.06.2017	Alfter	A-S	S100		50.7333	7.01238	wood	1
29.06.2017	Alfter	A-S	S100		50.7333	7.01238	plastic	1
29.06.2017	Dormagen	A-F	A/F		51.0828	6.79467	wood	1
29.06.2017	Dormagen	A-F	A/F		51.0828	6.79467	plastic	1	16.9	0	0	0	0
29.06.2017	Alfter	A-S	A/S		50.7327	7.01291	wood	2
29.06.2017	Alfter	A-S	A/S		50.7327	7.01291	plastic	2
29.06.2017	Dormagen	A-F	A10		51.0829	6.79459	wood	2	17.4	0	0	0	0
29.06.2017	Dormagen	A-F	A10		51.0829	6.79459	plastic	2	17.3	2	0	0	0
29.06.2017	Alfter	A-S	S10		50.7328	7.01285	wood	3	19.8	0	0	0	0
29.06.2017	Alfter	A-S	S10		50.7328	7.01285	plastic	3	20.6	0	0	0	0
29.06.2017	Dormagen	A-F	A100		51.0835	6.7939	wood	3	17.6	0	0	0	0
29.06.2017	Dormagen	A-F	A100		51.0835	6.7939	plastic	3	17.4	0	0	0	0
29.06.2017	Alfter	A-S	A10		50.7326	7.013	wood	4
29.06.2017	Alfter	A-S	A10		50.7326	7.013	plastic	4	20.9	0	0	0	0
29.06.2017	Dormagen	A-F	F10		51.0828	6.79475	wood	4	17.6	0	0	0	0
29.06.2017	Dormagen	A-F	F10		51.0828	6.79475	plastic	4	17.6	0	0	0	0
29.06.2017	Alfter	A-S	A100		50.732	7.01375	wood	5
29.06.2017	Alfter	A-S	A100		50.732	7.01375	plastic	5
29.06.2017	Dormagen	A-F	F100		51.0821	6.79529	wood	5
29.06.2017	Dormagen	A-F	F100		51.0821	6.79529	plastic	5	17.5	0	0	0	0
29.06.2017	Alfter	F-S	S100		50.7301	7.00386	wood	6
29.06.2017	Alfter	F-S	S100		50.7301	7.00386	plastic	6
29.06.2017	Dormagen	A-F	A/F		51.0767	6.80478	wood	6	17.2	0	0	0	0
29.06.2017	Dormagen	A-F	A/F		51.0767	6.80478	plastic	6
29.06.2017	Alfter	F-S	S10		50.7297	7.00291	wood	7
29.06.2017	Alfter	F-S	S10		50.7297	7.00291	plastic	7
29.06.2017	Dormagen	A-F	F10		51.0767	6.80464	wood	7	17.5	0	0	0	0
29.06.2017	Dormagen	A-F	F10		51.0767	6.80464	plastic	7	17.5	0	0	0	0
29.06.2017	Alfter	F-S	F/S		50.7296	7.00271	wood	8	18.8	0	0	0	0
29.06.2017	Alfter	F-S	F/S		50.7296	7.00271	plastic	8	19.6	0	0	0	0
29.06.2017	Dormagen	A-F	F100		51.0771	6.80354	wood	8	17.1	0	0	0	0
29.06.2017	Dormagen	A-F	F100		51.0771	6.80354	plastic	8
29.06.2017	Alfter	F-S	F10		50.7296	7.00263	wood	9	18.5	0	0	0	0
29.06.2017	Alfter	F-S	F10		50.7296	7.00263	plastic	9	19	0	0	0	0
29.06.2017	Dormagen	A-F	A10		51.0766	6.80494	wood	9	18.3	0	0	0	0
29.06.2017	Dormagen	A-F	A10		51.0766	6.80494	plastic	9
29.06.2017	Alfter	F-S	F100		50.7292	7.00149	wood	10	19.1	0	0	0	0
29.06.2017	Alfter	F-S	F100		50.7292	7.00149	plastic	10	18.7	0	0	0	0
29.06.2017	Dormagen	A-F	A100		51.0769	6.80624	wood	10
29.06.2017	Dormagen	A-F	A100		51.0769	6.80624	plastic	10
29.06.2017	Alfter	A-F	A/F		50.7266	6.99677	wood	11
29.06.2017	Alfter	A-F	A/F		50.7266	6.99677	plastic	11
29.06.2017	Dormagen	F-S	F/S		51.089	6.81157	wood	11
29.06.2017	Dormagen	F-S	F/S		51.089	6.81157	plastic	11	18.4	2	0	0	0
29.06.2017	Alfter	A-F	F10		50.7265	6.99664	wood	12
29.06.2017	Alfter	A-F	F10		50.7265	6.99664	plastic	12
29.06.2017	Dormagen	F-S	S10		51.0891	6.81158	wood	12
29.06.2017	Dormagen	F-S	S10		51.0891	6.81158	plastic	12	20.3	0	0	0	0
29.06.2017	Alfter	A-F	F100		50.7262	6.99559	wood	13
29.06.2017	Alfter	A-F	F100		50.7262	6.99559	plastic	13
29.06.2017	Dormagen	F-S	S100		51.0899	6.81097	wood	13
29.06.2017	Dormagen	F-S	S100		51.0899	6.81097	plastic	13	17.8	0	0	0	0
29.06.2017	Alfter	A-F	A10		50.7266	6.99697	wood	14
29.06.2017	Alfter	A-F	A10		50.7266	6.99697	plastic	14
29.06.2017	Dormagen	F-S	F10		51.0889	6.81159	wood	14		0	0	0	0
29.06.2017	Dormagen	F-S	F10		51.0889	6.81159	plastic	14	17.4	0	0	0	0
29.06.2017	Alfter	A-F	A100		50.727	6.99793	wood	15
29.06.2017	Alfter	A-F	A100		50.727	6.99793	plastic	15	19.7	0	0	0	0
29.06.2017	Dormagen	F-S	F100		51.0882	6.81202	wood	15
29.06.2017	Dormagen	F-S	F100		51.0882	6.81202	plastic	15	17.3	0	0	0	0
29.06.2017	Alfter	A-S	S100		50.7403	7.0157	wood	16	17.7	0	0	0	0
29.06.2017	Alfter	A-S	S100		50.7403	7.0157	plastic	16	21.2	2	0	0	0
29.06.2017	Dormagen	F-S	F/S		51.0915	6.82558	wood	16
29.06.2017	Dormagen	F-S	F/S		51.0915	6.82558	plastic	16
29.06.2017	Alfter	A-S	S10		50.7411	7.01597	wood	17
29.06.2017	Alfter	A-S	S10		50.7411	7.01597	plastic	17
29.06.2017	Dormagen	F-S	S10		51.0915	6.82574	wood	17
29.06.2017	Dormagen	F-S	S10		51.0915	6.82574	plastic	17
29.06.2017	Alfter	A-S	A/S		50.7411	7.01601	wood	18
29.06.2017	Alfter	A-S	A/S		50.7411	7.01601	plastic	18	19.3	0	0	0	0
29.06.2017	Dormagen	F-S	F10		51.0914	6.82544	wood	18	17.6	0	0	0	0
29.06.2017	Dormagen	F-S	F10		51.0914	6.82544	plastic	18	18.1	0	0	0	0
29.06.2017	Alfter	A-S	A10		50.7412	7.01617	wood	19
29.06.2017	Alfter	A-S	A10		50.7412	7.01617	plastic	19
29.06.2017	Dormagen	F-S	S100		51.0917	6.82677	wood	19
29.06.2017	Dormagen	F-S	S100		51.0917	6.82677	plastic	19
29.06.2017	Alfter	A-S	A100		50.7416	7.01691	wood	20	17.8	0	0	0	0
29.06.2017	Alfter	A-S	A100		50.7416	7.01691	plastic	20	18.4	0	0	0	0
29.06.2017	Dormagen	F-S	F100		51.0909	6.82463	wood	20
29.06.2017	Dormagen	F-S	F100		51.0909	6.82463	plastic	20	17.8	3	0	0	0
29.06.2017	Alfter	F-S	F/S		50.7339	6.99399	wood	21
29.06.2017	Alfter	F-S	F/S		50.7339	6.99399	plastic	21	18.6	0	0	0	0
29.06.2017	Dormagen	S	S		51.0919	6.83748	wood	21	17.7	0	0	0	0
29.06.2017	Dormagen	S	S		51.0919	6.83748	plastic	21
29.06.2017	Alfter	F-S	F10		50.7339	6.99394	wood	22
29.06.2017	Alfter	F-S	F10		50.7339	6.99394	plastic	22
29.06.2017	Dormagen	S	S		51.0929	6.83691	wood	22
29.06.2017	Dormagen	S	S		51.0929	6.83691	plastic	22
29.06.2017	Alfter	F-S	S10		50.7339	6.99413	wood	23
29.06.2017	Alfter	F-S	S10		50.7339	6.99413	plastic	23	18.5	0	0	0	0
29.06.2017	Dormagen	S	S		51.093	6.83693	wood	23
29.06.2017	Dormagen	S	S		51.093	6.83693	plastic	23
29.06.2017	Alfter	F-S	S100		50.7347	6.99497	wood	24
29.06.2017	Alfter	F-S	S100		50.7347	6.99497	plastic	24
29.06.2017	Dormagen	S	S		51.093	6.83688	wood	24
29.06.2017	Dormagen	S	S		51.093	6.83688	plastic	24
29.06.2017	Alfter	F-S	F100		50.7332	6.9936	wood	25
29.06.2017	Alfter	F-S	F100		50.7332	6.9936	plastic	25	19.4	2	0	0	0
29.06.2017	Dormagen	S	S		51.0936	6.83613	wood	25
29.06.2017	Dormagen	S	S		51.0936	6.83613	plastic	25
29.06.2017	Alfter	A-F	A/F		50.7357	6.98382	wood	26
29.06.2017	Alfter	A-F	A/F		50.7357	6.98382	plastic	26
29.06.2017	Dormagen	A-S	S10		51.1	6.85805	wood	26
29.06.2017	Dormagen	A-S	S10		51.1	6.85805	plastic	26	17.4	0	0	0	0
29.06.2017	Alfter	A-F	F10		50.7357	6.98368	wood	27
29.06.2017	Alfter	A-F	F10		50.7357	6.98368	plastic	27
29.06.2017	Dormagen	A-S	A/S		51.1	6.85794	wood	27
29.06.2017	Dormagen	A-S	A/S		51.1	6.85794	plastic	27
29.06.2017	Alfter	A-F	A10		50.7357	6.98396	wood	28
29.06.2017	Alfter	A-F	A10		50.7357	6.98396	plastic	28
29.06.2017	Dormagen	A-S	S100		51.1008	6.85771	wood	28
29.06.2017	Dormagen	A-S	S100		51.1008	6.85771	plastic	28
29.06.2017	Alfter	A-F	A100		50.7357	6.98529	wood	29
29.06.2017	Alfter	A-F	A100		50.7357	6.98529	plastic	29
29.06.2017	Dormagen	A-S	A10		51.0999	6.85793	wood	29
29.06.2017	Dormagen	A-S	A10		51.0999	6.85793	plastic	29	17.3	0	0	0	0
29.06.2017	Alfter	A-F	F100		50.7357	6.98234	wood	30	20.3	0	0	0	0
29.06.2017	Alfter	A-F	F100		50.7357	6.98234	plastic	30	18.8	0	0	0	0
29.06.2017	Dormagen	A-S	A100		51.0992	6.85838	wood	30
29.06.2017	Dormagen	A-S	A100		51.0992	6.85838	plastic	30
29.06.2017	Alfter	F-S	F/S		50.7402	6.99471	wood	31	18.1	0	0	0	0
21.07.2017	Alfter	F-S	F/S		50.7296	7.00271	wood	8	20.8	5	14	0	0
29.06.2017	Dormagen	A-F	A/F		51.1063	6.86379	wood	31
29.06.2017	Dormagen	A-F	A/F		51.1063	6.86379	plastic	31	17.7	0	0	0	0
21.07.2017	Alfter	F-S	F/S		50.7296	7.00271	plastic	8	20.4	0	4	0	11
12.08.2017	Alfter	F-S	F/S		50.7296	7.00271	wood	8	14.8	1	9	0	0
29.06.2017	Dormagen	A-F	F10		51.1062	6.86393	wood	32
29.06.2017	Dormagen	A-F	F10		51.1062	6.86393	plastic	32
29.06.2017	Alfter	F-S	F10		50.7403	6.99461	wood	33
29.06.2017	Alfter	F-S	F10		50.7403	6.99461	plastic	33	19.3	0	0	0	0
29.06.2017	Dormagen	A-F	F100		51.1062	6.86515	wood	33
29.06.2017	Dormagen	A-F	F100		51.1062	6.86515	plastic	33
29.06.2017	Alfter	F-S	S100		50.7394	6.99578	wood	34
29.06.2017	Alfter	F-S	S100		50.7394	6.99578	plastic	34
29.06.2017	Dormagen	A-F	A10		51.1063	6.86361	wood	34	18.2	0	0	0	0
29.06.2017	Dormagen	A-F	A10		51.1063	6.86361	plastic	34	18.5	0	0	0	0
29.06.2017	Alfter	F-S	F100		50.7409	6.99372	wood	35
29.06.2017	Alfter	F-S	F100		50.7409	6.99372	plastic	35	17.2	0	0	0	0
29.06.2017	Dormagen	A-F	A100		51.1056	6.86243	wood	35
29.06.2017	Dormagen	A-F	A100		51.1056	6.86243	plastic	35
29.06.2017	Alfter	A-F	A/F		50.7414	6.99986	wood	36
29.06.2017	Alfter	A-F	A/F		50.7414	6.99986	plastic	36
29.06.2017	Dormagen	A-S	S100		51.0977	6.83828	wood	36
29.06.2017	Dormagen	A-S	S100		51.0977	6.83828	plastic	36	17.8	0	0	0	0
29.06.2017	Alfter	A-F	A10		50.7415	6.99998	wood	37
29.06.2017	Alfter	A-F	A10		50.7415	6.99998	plastic	37
29.06.2017	Dormagen	A-S	S10		51.0981	6.83909	wood	37
29.06.2017	Dormagen	A-S	S10		51.0981	6.83909	plastic	37	17.2	0	0	0	0
29.06.2017	Alfter	A-F	F10		50.7414	6.99973	wood	38
29.06.2017	Alfter	A-F	F10		50.7414	6.99973	plastic	38
29.06.2017	Dormagen	A-S	A/S		51.0981	6.83923	wood	38	17.3	0	0	0	0
29.06.2017	Dormagen	A-S	A/S		51.0981	6.83923	plastic	38
12.08.2017	Alfter	F-S	F/S		50.7296	7.00271	plastic	8	15.2	2	5	0	0
31.08.2017	Alfter	F-S	F/S		50.7296	7.00271	plastic	8	15.8	0	5	0	0
29.06.2017	Dormagen	A-S	A10		51.0982	6.83935	wood	39
29.06.2017	Dormagen	A-S	A10		51.0982	6.83935	plastic	39
29.06.2017	Alfter	A-F	A100		50.7416	7.00118	wood	40
29.06.2017	Alfter	A-F	A100		50.7416	7.00118	plastic	40
29.06.2017	Dormagen	A-S	A100		51.0985	6.8401	wood	40
29.06.2017	Dormagen	A-S	A100		51.0985	6.8401	plastic	40
29.06.2017	Alfter	A-S	A/S		50.74	7.00866	wood	41
29.06.2017	Alfter	A-S	A/S		50.74	7.00866	plastic	41
29.06.2017	Dormagen	S	S		51.0995	6.82304	wood	41
29.06.2017	Dormagen	S	S		51.0995	6.82304	plastic	41
29.06.2017	Alfter	A-S	A10		50.7402	7.00864	wood	42
29.06.2017	Alfter	A-S	A10		50.7402	7.00864	plastic	42
29.06.2017	Dormagen	S	S		51.1	6.82213	wood	42
29.06.2017	Dormagen	S	S		51.1	6.82213	plastic	42
29.06.2017	Alfter	A-S	S10		50.74	7.00879	wood	43
29.06.2017	Alfter	A-S	S10		50.74	7.00879	plastic	43
29.06.2017	Dormagen	S	S		51.1001	6.82216	wood	43
29.06.2017	Dormagen	S	S		51.1001	6.82216	plastic	43
29.06.2017	Alfter	A-S	A100		50.7408	7.00782	wood	44
29.06.2017	Alfter	A-S	A100		50.7408	7.00782	plastic	44
29.06.2017	Dormagen	S	S		51.1002	6.82214	wood	44
29.06.2017	Dormagen	S	S		51.1002	6.82214	plastic	44
29.06.2017	Alfter	A-S	S100		50.7393	7.0093	wood	45
29.06.2017	Alfter	A-S	S100		50.7393	7.0093	plastic	45	19.9	0	0	0	0
29.06.2017	Dormagen	S	S		51.1009	6.82253	wood	45	18.7	0	0	0	0
29.06.2017	Dormagen	S	S		51.1009	6.82253	plastic	45
29.06.2017	Alfter	S	S		50.738	7.01041	wood	46
29.06.2017	Alfter	S	S		50.738	7.01041	plastic	46
29.06.2017	Dormagen	F-S	F/S		51.0965	6.80396	wood	46
29.06.2017	Dormagen	F-S	F/S		51.0965	6.80396	plastic	46	17.8	0	0	0	0
29.06.2017	Alfter	S	S		50.7382	7.01025	wood	47
29.06.2017	Alfter	S	S		50.7382	7.01025	plastic	47
29.06.2017	Dormagen	F-S	F10		51.0965	6.80372	wood	47
29.06.2017	Dormagen	F-S	F10		51.0965	6.80372	plastic	47
29.06.2017	Alfter	S	S		50.7377	7.01143	wood	48
29.06.2017	Alfter	S	S		50.7377	7.01143	plastic	48	18.9	0	0	0	0
29.06.2017	Dormagen	F-S	F100		51.0972	6.80303	wood	48
29.06.2017	Dormagen	F-S	F100		51.0972	6.80303	plastic	48	16.9	0	0	0	0
29.06.2017	Alfter	S	S		50.7383	7.01015	wood	49
29.06.2017	Alfter	S	S		50.7383	7.01015	plastic	49
29.06.2017	Dormagen	F-S	S10		51.0965	6.80418	wood	49	19.1	0	0	0	0
29.06.2017	Dormagen	F-S	S10		51.0965	6.80418	plastic	49	17.9	3	0	0	0
29.06.2017	Alfter	S	S		50.7387	7.00952	wood	50
29.06.2017	Alfter	S	S		50.7387	7.00952	plastic	50
29.06.2017	Dormagen	F-S	S100		51.0975	6.80471	wood	50
29.06.2017	Dormagen	F-S	S100		51.0975	6.80471	plastic	50
21.07.2017	Alfter	A-S	S100		50.7333	7.01238	wood	1
21.07.2017	Alfter	A-S	S100		50.7333	7.01238	plastic	1
21.07.2017	Dormagen	A-F	A/F		51.0828	6.79467	wood	1
21.07.2017	Dormagen	A-F	A/F		51.0828	6.79467	plastic	1
21.07.2017	Alfter	A-S	A/S		50.7327	7.01291	wood	2
21.07.2017	Alfter	A-S	A/S		50.7327	7.01291	plastic	2	20.6	3	0	0	0
21.07.2017	Dormagen	A-F	A10		51.0829	6.79459	wood	2	19.1	0	0	0	0
21.07.2017	Dormagen	A-F	A10		51.0829	6.79459	plastic	2	19.8	2	0	0	0
21.07.2017	Alfter	A-S	S10		50.7328	7.01285	wood	3	21.7	0	0	0	0
21.07.2017	Alfter	A-S	S10		50.7328	7.01285	plastic	3
21.07.2017	Dormagen	A-F	A100		51.0835	6.7939	wood	3
21.07.2017	Dormagen	A-F	A100		51.0835	6.7939	plastic	3
21.07.2017	Alfter	A-S	A10		50.7326	7.013	wood	4
21.07.2017	Alfter	A-S	A10		50.7326	7.013	plastic	4	22.6	3	0	0	0
21.07.2017	Dormagen	A-F	F10		51.0828	6.79475	wood	4
21.07.2017	Dormagen	A-F	F10		51.0828	6.79475	plastic	4		2	0	0	0
21.07.2017	Alfter	A-S	A100		50.732	7.01375	wood	5
21.07.2017	Alfter	A-S	A100		50.732	7.01375	plastic	5	20.3	4	0	0	0
21.07.2017	Dormagen	A-F	F100		51.0821	6.79529	wood	5
21.07.2017	Dormagen	A-F	F100		51.0821	6.79529	plastic	5
21.07.2017	Alfter	F-S	S100		50.7301	7.00386	wood	6
21.07.2017	Alfter	F-S	S100		50.7301	7.00386	plastic	6	22.2	1	0	0	0
21.07.2017	Dormagen	A-F	A/F		51.0767	6.80478	wood	6	20.2	7	0	0	0
21.07.2017	Dormagen	A-F	A/F		51.0767	6.80478	plastic	6	18.6	0	0	0	0
21.07.2017	Alfter	F-S	F10		50.7296	7.00263	wood	9	20.2	0	21	0	30
21.07.2017	Alfter	F-S	F10		50.7296	7.00263	plastic	9	21	0	1	0	12
21.07.2017	Dormagen	A-F	F10		51.0767	6.80464	wood	7	20.1	0	0	0	0
21.07.2017	Dormagen	A-F	F10		51.0767	6.80464	plastic	7	18.9	1	0	0	0
12.08.2017	Alfter	F-S	F10		50.7296	7.00263	wood	9	16.9	2	6	0	0
12.08.2017	Dormagen	A-F	A10		51.0766	6.80494	wood	9	16.2	10	3	0	0
21.07.2017	Dormagen	A-F	F100		51.0771	6.80354	wood	8	20.1	0	0	0	0
21.07.2017	Dormagen	A-F	F100		51.0771	6.80354	plastic	8
12.08.2017	Alfter	F-S	F100		50.7292	7.00149	plastic	10	14.2	0	7	0	0
21.07.2017	Alfter	A-F	A/F		50.7266	6.99677	plastic	11	17.3	0	1	2	1
21.07.2017	Dormagen	A-F	A10		51.0766	6.80494	wood	9	22.1	9	0	0	0
21.07.2017	Dormagen	A-F	A10		51.0766	6.80494	plastic	9	19.4	11	0	0	0
21.07.2017	Alfter	F-S	F100		50.7292	7.00149	wood	10	18.8	0	0	0	0
21.07.2017	Alfter	F-S	F100		50.7292	7.00149	plastic	10
21.07.2017	Dormagen	A-F	A100		51.0769	6.80624	wood	10
21.07.2017	Dormagen	A-F	A100		51.0769	6.80624	plastic	10	21.2	0	0	0	0
21.07.2017	Alfter	A-F	A/F		50.7266	6.99677	wood	11
12.08.2017	Dormagen	A-F	F100		51.0821	6.79529	plastic	5	16.1	0	0	5	0
21.07.2017	Dormagen	F-S	F/S		51.089	6.81157	wood	11
21.07.2017	Dormagen	F-S	F/S		51.089	6.81157	plastic	11		0	0	0	0
12.08.2017	Alfter	A-F	A/F		50.7266	6.99677	plastic	11	15.6	0	2	0	2
12.08.2017	Dormagen	F-S	F/S		51.089	6.81157	plastic	11	15.7	0	1	0	0
21.07.2017	Dormagen	F-S	S10		51.0891	6.81158	wood	12
21.07.2017	Dormagen	F-S	S10		51.0891	6.81158	plastic	12	18.6	0	0	0	0
31.08.2017	Alfter	A-F	A/F		50.7266	6.99677	wood	11	15	0	12	0	0
12.08.2017	Dormagen	A-F	A/F		51.0767	6.80478	wood	6	15.8	0	0	4	0
21.07.2017	Dormagen	F-S	S100		51.0899	6.81097	wood	13
2018-09-25	Alfter	F-S	F10	M	50.72316	7.0127	plastic	6	5.3	0	7	1	1
21.07.2017	Alfter	A-F	A10		50.7266	6.99697	wood	14	18	7	0	0	0
21.07.2017	Alfter	A-F	A10		50.7266	6.99697	plastic	14	18	1	0	0	0
21.07.2017	Dormagen	F-S	F10		51.0889	6.81159	wood	14
21.07.2017	Dormagen	F-S	F10		51.0889	6.81159	plastic	14	16.2	0	0	0	0
21.07.2017	Alfter	A-F	A100		50.727	6.99793	wood	15
31.08.2017	Dormagen	F-S	F/S		51.089	6.81157	plastic	11	20.6	0	3	0	0
21.07.2017	Dormagen	F-S	F100		51.0882	6.81202	wood	15	15.8	2	0	0	0
21.07.2017	Dormagen	F-S	F100		51.0882	6.81202	plastic	15	16	1	0	0	0
21.07.2017	Alfter	A-S	S100		50.7403	7.0157	wood	16	20.2	13	0	0	0
21.07.2017	Alfter	A-S	S100		50.7403	7.0157	plastic	16	21.3	4	0	0	0
21.07.2017	Dormagen	F-S	F/S		51.0915	6.82558	wood	16
21.07.2017	Dormagen	F-S	F/S		51.0915	6.82558	plastic	16	17.1	3	0	0	0
21.07.2017	Alfter	A-S	S10		50.7411	7.01597	wood	17	22.1	0	0	0	0
21.07.2017	Alfter	A-S	S10		50.7411	7.01597	plastic	17		3	0	0	0
21.07.2017	Dormagen	F-S	S10		51.0915	6.82574	wood	17
21.07.2017	Dormagen	F-S	S10		51.0915	6.82574	plastic	17	19.2	0	0	0	0
21.07.2017	Alfter	A-S	A/S		50.7411	7.01601	wood	18
21.07.2017	Alfter	A-S	A/S		50.7411	7.01601	plastic	18
21.07.2017	Dormagen	F-S	F10		51.0914	6.82544	wood	18	15.7	0	0	0	0
21.07.2017	Dormagen	F-S	F10		51.0914	6.82544	plastic	18	17.3	5	0	0	0
21.07.2017	Alfter	A-S	A10		50.7412	7.01617	wood	19	21.1	0	0	0	16
21.07.2017	Alfter	A-S	A10		50.7412	7.01617	plastic	19	21.2	2	0	0	0
21.07.2017	Dormagen	F-S	S100		51.0917	6.82677	wood	19
21.07.2017	Dormagen	F-S	S100		51.0917	6.82677	plastic	19	17.1	0	0	0	0
21.07.2017	Alfter	A-S	A100		50.7416	7.01691	wood	20
21.07.2017	Alfter	A-S	A100		50.7416	7.01691	plastic	20	19.7	1	0	0	0
21.07.2017	Dormagen	F-S	F100		51.0909	6.82463	wood	20
21.07.2017	Dormagen	F-S	F100		51.0909	6.82463	plastic	20	16.3	1	0	0	0
21.07.2017	Alfter	A-F	F10		50.7265	6.99664	wood	12	17.5	1	25	0	23
21.07.2017	Alfter	A-F	F10		50.7265	6.99664	plastic	12	17.5	3	8	0	4
21.07.2017	Dormagen	S	S		51.0919	6.83748	wood	21
21.07.2017	Dormagen	S	S		51.0919	6.83748	plastic	21	16.7	2	0	0	0
31.08.2017	Alfter	A-F	F10		50.7265	6.99664	plastic	12	15.3	0	3	0	21
21.07.2017	Alfter	A-F	F100		50.7262	6.99559	wood	13	17.3	7	1	0	14
21.07.2017	Dormagen	S	S		51.0929	6.83691	wood	22
21.07.2017	Dormagen	S	S		51.0929	6.83691	plastic	22	17.9	4	0	0	0
21.07.2017	Alfter	F-S	S10		50.7339	6.99413	wood	23	18.7	2	0	0	0
21.07.2017	Alfter	A-F	F100		50.7262	6.99559	plastic	13	17.1	0	1	15	1
21.07.2017	Dormagen	S	S		51.093	6.83693	wood	23		0	0	0	0
21.07.2017	Dormagen	S	S		51.093	6.83693	plastic	23	18.4	1	0	0	0
21.07.2017	Alfter	F-S	S100		50.7347	6.99497	wood	24
21.07.2017	Alfter	F-S	S100		50.7347	6.99497	plastic	24	20.4	0	0	0	0
21.07.2017	Dormagen	S	S		51.093	6.83688	wood	24	16.8	0	0	0	0
21.07.2017	Dormagen	S	S		51.093	6.83688	plastic	24	17.3	8	0	0	0
12.08.2017	Dormagen	F-S	S100		51.0899	6.81097	plastic	13	16.9	2	5	0	0
31.08.2017	Alfter	A-F	A10		50.7266	6.99697	plastic	14	15.3	0	13	0	0
21.07.2017	Dormagen	S	S		51.0936	6.83613	wood	25
21.07.2017	Dormagen	S	S		51.0936	6.83613	plastic	25
21.07.2017	Alfter	A-F	A100		50.727	6.99793	plastic	15	18	4	1	0	0
12.08.2017	Alfter	A-F	A100		50.727	6.99793	plastic	15	16.7	0	18	0	0
21.07.2017	Dormagen	A-S	S10		51.1	6.85805	wood	26	18.5	1	0	0	0
21.07.2017	Dormagen	A-S	S10		51.1	6.85805	plastic	26	18.8	0	0	0	0
21.07.2017	Alfter	A-F	F10		50.7357	6.98368	wood	27	18.6	2	0	0	0
21.07.2017	Alfter	A-F	F10		50.7357	6.98368	plastic	27	19.2	1	0	0	0
21.07.2017	Dormagen	A-S	A/S		51.1	6.85794	wood	27
21.07.2017	Dormagen	A-S	A/S		51.1	6.85794	plastic	27	16.9	0	0	0	0
21.07.2017	Alfter	A-F	A10		50.7357	6.98396	wood	28	19.7	2	0	0	0
21.07.2017	Alfter	A-F	A10		50.7357	6.98396	plastic	28	20	2	0	0	13
21.07.2017	Dormagen	A-S	S100		51.1008	6.85771	wood	28
21.07.2017	Dormagen	A-S	S100		51.1008	6.85771	plastic	28	19.3	0	0	0	0
21.07.2017	Alfter	A-F	A100		50.7357	6.98529	wood	29
21.07.2017	Alfter	A-F	A100		50.7357	6.98529	plastic	29	23.7	0	0	0	0
21.07.2017	Dormagen	A-S	A10		51.0999	6.85793	wood	29
21.07.2017	Dormagen	A-S	A10		51.0999	6.85793	plastic	29
21.07.2017	Alfter	A-F	F100		50.7357	6.98234	wood	30	18.4	0	0	0	7
21.07.2017	Alfter	A-F	F100		50.7357	6.98234	plastic	30	18.6	7	0	0	23
21.07.2017	Dormagen	A-S	A100		51.0992	6.85838	wood	30
21.07.2017	Dormagen	A-S	A100		51.0992	6.85838	plastic	30		0	0	0	0
31.08.2017	Alfter	A-F	A100		50.727	6.99793	plastic	15	16.3	2	2	0	0
12.08.2017	Dormagen	F-S	F/S		51.0915	6.82558	wood	16	16	0	4	0	0
21.07.2017	Dormagen	A-F	A/F		51.1063	6.86379	wood	31
21.07.2017	Dormagen	A-F	A/F		51.1063	6.86379	plastic	31		0	0	0	0
12.08.2017	Dormagen	F-S	F/S		51.0915	6.82558	plastic	16	16.4	0	6	0	0
31.08.2017	Dormagen	F-S	F/S		51.0915	6.82558	plastic	16	22.1	0	1	0	0
21.07.2017	Dormagen	A-F	F10		51.1062	6.86393	wood	32	16.4	0	0	0	0
21.07.2017	Dormagen	A-F	F10		51.1062	6.86393	plastic	32
12.08.2017	Alfter	A-F	F10		50.7265	6.99664	plastic	12	15.6	0	0	5	7
12.08.2017	Dormagen	F-S	F10		51.0914	6.82544	wood	18	16	0	1	11	0
21.07.2017	Dormagen	A-F	F100		51.1062	6.86515	wood	33	17.3	0	0	0	1
21.07.2017	Dormagen	F-S	S100		51.0899	6.81097	plastic	13	17.1	10	0	2	0
21.07.2017	Alfter	F-S	S100		50.7394	6.99578	wood	34
21.07.2017	Alfter	F-S	S100		50.7394	6.99578	plastic	34
21.07.2017	Dormagen	A-F	A10		51.1063	6.86361	wood	34	17.2	0	0	0	0
21.07.2017	Dormagen	A-F	A10		51.1063	6.86361	plastic	34
12.08.2017	Alfter	A-F	F100		50.7262	6.99559	wood	13	14.5	3	0	4	0
21.07.2017	Alfter	F-S	F100		50.7409	6.99372	plastic	35	18.3	2	0	0	0
21.07.2017	Dormagen	A-F	A100		51.1056	6.86243	wood	35
21.07.2017	Dormagen	A-F	A100		51.1056	6.86243	plastic	35
21.07.2017	Alfter	A-F	A/F		50.7414	6.99986	wood	36	19.4	0	0	0	0
21.07.2017	Alfter	A-F	A/F		50.7414	6.99986	plastic	36	20.4	0	0	0	0
21.07.2017	Dormagen	A-S	S100		51.0977	6.83828	wood	36	20.3	0	0	0	0
21.07.2017	Dormagen	A-S	S100		51.0977	6.83828	plastic	36
12.08.2017	Alfter	A-F	F100		50.7262	6.99559	plastic	13	14.8	0	0	2	0
12.08.2017	Alfter	A-F	A10		50.7266	6.99697	plastic	14	15.8	0	0	3	0
21.07.2017	Dormagen	A-S	S10		51.0981	6.83909	wood	37
21.07.2017	Dormagen	A-S	S10		51.0981	6.83909	plastic	37	20.6	0	0	0	0
21.07.2017	Alfter	A-F	F10		50.7414	6.99973	wood	38	19.4	7	0	0	0
21.07.2017	Alfter	A-F	F10		50.7414	6.99973	plastic	38	19.6	2	0	0	0
21.07.2017	Dormagen	A-S	A/S		51.0981	6.83923	wood	38
21.07.2017	Dormagen	A-S	A/S		51.0981	6.83923	plastic	38	25.8	2	0	0	0
12.08.2017	Dormagen	F-S	F10		51.0889	6.81159	plastic	14	16.1	4	0	17	0
21.07.2017	Alfter	A-F	F100		50.741	6.9987	plastic	39
21.07.2017	Dormagen	A-S	A10		51.0982	6.83935	wood	39
21.07.2017	Dormagen	A-S	A10		51.0982	6.83935	plastic	39	20.1	0	0	0	0
21.07.2017	Alfter	A-F	A100		50.7416	7.00118	wood	40
21.07.2017	Alfter	A-F	A100		50.7416	7.00118	plastic	40
21.07.2017	Dormagen	A-S	A100		51.0985	6.8401	wood	40	16.2	0	0	0	0
21.07.2017	Dormagen	A-S	A100		51.0985	6.8401	plastic	40	17.1	0	0	0	0
21.07.2017	Alfter	A-S	A/S		50.74	7.00866	wood	41
21.07.2017	Alfter	A-S	A/S		50.74	7.00866	plastic	41	25.3	0	0	0	0
21.07.2017	Dormagen	S	S		51.0995	6.82304	wood	41
21.07.2017	Dormagen	S	S		51.0995	6.82304	plastic	41
21.07.2017	Alfter	A-S	A10		50.7402	7.00864	wood	42	22.8	14	0	0	0
21.07.2017	Alfter	A-S	A10		50.7402	7.00864	plastic	42	24.6	14	0	0	0
21.07.2017	Dormagen	S	S		51.1	6.82213	wood	42	17.7	0	0	0	0
21.07.2017	Dormagen	S	S		51.1	6.82213	plastic	42
21.07.2017	Alfter	A-S	S10		50.74	7.00879	wood	43
21.07.2017	Alfter	A-S	S10		50.74	7.00879	plastic	43	21.1	3	0	0	0
21.07.2017	Dormagen	S	S		51.1001	6.82216	wood	43
21.07.2017	Dormagen	S	S		51.1001	6.82216	plastic	43	20.3	2	0	0	0
21.07.2017	Alfter	A-S	A100		50.7408	7.00782	wood	44
21.07.2017	Alfter	A-S	A100		50.7408	7.00782	plastic	44	25.8	7	0	0	0
21.07.2017	Dormagen	S	S		51.1002	6.82214	wood	44
21.07.2017	Dormagen	S	S		51.1002	6.82214	plastic	44
21.07.2017	Alfter	A-S	S100		50.7393	7.0093	wood	45
21.07.2017	Alfter	A-S	S100		50.7393	7.0093	plastic	45	22.8	0	0	0	0
21.07.2017	Dormagen	S	S		51.1009	6.82253	wood	45
21.07.2017	Dormagen	S	S		51.1009	6.82253	plastic	45
21.07.2017	Alfter	S	S		50.738	7.01041	wood	46
21.07.2017	Alfter	S	S		50.738	7.01041	plastic	46
21.07.2017	Dormagen	F-S	F/S		51.0965	6.80396	wood	46
21.07.2017	Dormagen	F-S	F/S		51.0965	6.80396	plastic	46	17.9	0	0	0	0
21.07.2017	Alfter	S	S		50.7382	7.01025	wood	47
21.07.2017	Alfter	S	S		50.7382	7.01025	plastic	47
21.07.2017	Dormagen	F-S	F10		51.0965	6.80372	wood	47
31.08.2017	Dormagen	F-S	F10		51.0889	6.81159	plastic	14	20.6	0	0	1	0
21.07.2017	Alfter	S	S		50.7377	7.01143	wood	48
21.07.2017	Alfter	S	S		50.7377	7.01143	plastic	48	19.3	0	0	0	0
21.07.2017	Dormagen	F-S	F100		51.0972	6.80303	wood	48
21.07.2017	Dormagen	F-S	F100		51.0972	6.80303	plastic	48	18.8	2	0	0	0
21.07.2017	Alfter	S	S		50.7383	7.01015	wood	49
21.07.2017	Alfter	S	S		50.7383	7.01015	plastic	49	19.6	6	0	0	0
21.07.2017	Dormagen	F-S	S10		51.0965	6.80418	wood	49
21.07.2017	Dormagen	F-S	S10		51.0965	6.80418	plastic	49	21.1	1	0	0	0
21.07.2017	Alfter	S	S		50.7387	7.00952	wood	50
21.07.2017	Alfter	S	S		50.7387	7.00952	plastic	50	19.1	22	0	0	0
21.07.2017	Dormagen	F-S	S100		51.0975	6.80471	wood	50
21.07.2017	Dormagen	F-S	S100		51.0975	6.80471	plastic	50	21.9	1	0	0	0
12.08.2017	Alfter	A-S	S100		50.7333	7.01238	wood	1
31.08.2017	Dormagen	F-S	F10		51.0914	6.82544	wood	18	20.6	0	6	0	0
12.08.2017	Dormagen	A-F	A/F		51.0828	6.79467	wood	1	15.6	0	0	0	0
12.08.2017	Dormagen	A-F	A/F		51.0828	6.79467	plastic	1	15.6	8	0	0	0
12.08.2017	Alfter	A-S	A/S		50.7327	7.01291	wood	2	15.1	0	0	0	0
12.08.2017	Alfter	A-S	A/S		50.7327	7.01291	plastic	2	16	2	0	0	0
31.08.2017	Dormagen	F-S	S100		51.0917	6.82677	plastic	19	21.7	0	1	0	0
12.08.2017	Dormagen	A-F	A10		51.0829	6.79459	plastic	2	16.1	0	0	0	0
12.08.2017	Alfter	A-S	S10		50.7328	7.01285	wood	3	15.3	0	0	0	0
12.08.2017	Alfter	A-S	S10		50.7328	7.01285	plastic	3	15.6	0	0	0	0
12.08.2017	Dormagen	A-F	A100		51.0835	6.7939	wood	3	15.6	0	0	0	0
12.08.2017	Dormagen	A-F	A100		51.0835	6.7939	plastic	3	16.4	6	0	0	0
12.08.2017	Alfter	A-S	A10		50.7326	7.013	wood	4	14.9	3	0	0	0
12.08.2017	Alfter	A-S	A10		50.7326	7.013	plastic	4	16	17	0	0	0
12.08.2017	Alfter	A-S	A100		50.7416	7.01691	plastic	20	14.8	0	6	0	0
12.08.2017	Dormagen	A-F	F10		51.0828	6.79475	plastic	4	15.6	0	0	0	1
12.08.2017	Alfter	A-S	A100		50.732	7.01375	wood	5
12.08.2017	Alfter	A-S	A100		50.732	7.01375	plastic	5	15.2	3	0	0	0
12.08.2017	Dormagen	A-F	F100		51.0821	6.79529	wood	5	15.3	0	0	0	0
12.08.2017	Alfter	A-S	A10		50.7412	7.01617	wood	19	14.7	12	0	1	4
12.08.2017	Alfter	F-S	S100		50.7301	7.00386	wood	6
12.08.2017	Alfter	F-S	S100		50.7301	7.00386	plastic	6	15.3	0	0	0	0
31.08.2017	Dormagen	F-S	F100		51.0909	6.82463	plastic	20	20.6	0	0	8	0
12.08.2017	Dormagen	A-F	A/F		51.0767	6.80478	plastic	6	16.3	2	0	0	0
31.08.2017	Alfter	A-S	A100		50.7416	7.01691	wood	20	16.2	0	15	0	0
21.07.2017	Alfter	F-S	F/S		50.7339	6.99399	wood	21	18.2	0	5	0	4
12.08.2017	Dormagen	A-F	F10		51.0767	6.80464	wood	7	15.7	5	0	0	0
12.08.2017	Dormagen	A-F	F10		51.0767	6.80464	plastic	7	16.3	0	0	0	0
21.07.2017	Alfter	F-S	F/S		50.7339	6.99399	plastic	21	19.1	3	3	0	0
12.08.2017	Alfter	F-S	F/S		50.7339	6.99399	wood	21	14.6	0	52	0	10
12.08.2017	Dormagen	A-F	F100		51.0771	6.80354	wood	8	15.3	0	0	0	0
12.08.2017	Dormagen	A-F	F100		51.0771	6.80354	plastic	8	15.8	0	0	0	0
12.08.2017	Alfter	F-S	F/S		50.7339	6.99399	plastic	21	15.9	18	2	0	0
12.08.2017	Alfter	F-S	F10		50.7296	7.00263	plastic	9	14.4	1	0	0	0
31.08.2017	Alfter	F-S	F/S		50.7339	6.99399	wood	21	16.1	3	7	0	0
12.08.2017	Dormagen	A-F	A10		51.0766	6.80494	plastic	9	16.7	12	0	0	0
12.08.2017	Alfter	F-S	F100		50.7292	7.00149	wood	10		0	0	0	0
31.08.2017	Alfter	F-S	F/S		50.7339	6.99399	plastic	21	16.2	2	2	0	0
12.08.2017	Dormagen	A-F	A100		51.0769	6.80624	wood	10	16.5	0	0	0	0
12.08.2017	Dormagen	A-F	A100		51.0769	6.80624	plastic	10	15.4	0	0	0	0
12.08.2017	Alfter	A-F	A/F		50.7266	6.99677	wood	11		0	0	0	0
21.07.2017	Alfter	F-S	F10		50.7339	6.99394	wood	22	18.2	0	2	0	0
12.08.2017	Dormagen	F-S	F/S		51.089	6.81157	wood	11
21.07.2017	Alfter	F-S	F10		50.7339	6.99394	plastic	22	18.4	5	2	0	1
12.08.2017	Alfter	A-F	F10		50.7265	6.99664	wood	12	14.8	0	0	0	0
2017-06-11	Dormagen	S	S		51.0929	6.83691	plastic	22		10	0	1	0
12.08.2017	Dormagen	F-S	S10		51.0891	6.81158	wood	12
12.08.2017	Dormagen	F-S	S10		51.0891	6.81158	plastic	12
21.07.2017	Alfter	F-S	F100		50.7332	6.9936	plastic	25	18.4	6	0	35	1
12.08.2017	Alfter	F-S	F100		50.7332	6.9936	plastic	25	15.5	4	0	2	0
12.08.2017	Dormagen	F-S	S100		51.0899	6.81097	wood	13
12.08.2017	Alfter	F-S	F10		50.7339	6.99394	wood	22	15.4	0	17	0	1
12.08.2017	Alfter	A-F	A10		50.7266	6.99697	wood	14	15.1	15	0	0	0
31.08.2017	Alfter	F-S	F10		50.7339	6.99394	wood	22	15.1	0	1	0	0
12.08.2017	Dormagen	F-S	F10		51.0889	6.81159	wood	14
31.08.2017	Alfter	F-S	F10		50.7339	6.99394	plastic	22	14.4	8	1	0	0
12.08.2017	Alfter	A-F	A100		50.727	6.99793	wood	15	16.8	0	0	0	0
21.07.2017	Alfter	F-S	S10		50.7339	6.99413	plastic	23	19.2	0	17	0	0
12.08.2017	Dormagen	F-S	F100		51.0882	6.81202	wood	15	15.8	3	0	0	0
12.08.2017	Dormagen	F-S	F100		51.0882	6.81202	plastic	15	15.7	0	0	0	0
12.08.2017	Alfter	A-S	S100		50.7403	7.0157	wood	16	15.2	0	0	0	0
12.08.2017	Alfter	A-S	S100		50.7403	7.0157	plastic	16	15.1	0	0	0	0
31.08.2017	Alfter	F-S	S100		50.7347	6.99497	plastic	24	18.4	6	1	0	0
21.07.2017	Alfter	F-S	F100		50.7332	6.9936	wood	25	17.7	3	24	0	3
12.08.2017	Alfter	A-S	S10		50.7411	7.01597	wood	17	14.2	30	0	0	0
12.08.2017	Alfter	A-S	S10		50.7411	7.01597	plastic	17	14.8	17	0	0	0
12.08.2017	Dormagen	F-S	S10		51.0915	6.82574	wood	17	16.3	0	0	0	0
12.08.2017	Dormagen	F-S	S10		51.0915	6.82574	plastic	17	17.2	0	0	0	0
12.08.2017	Alfter	A-S	A/S		50.7411	7.01601	wood	18	14.8	0	0	0	0
12.08.2017	Alfter	A-S	A/S		50.7411	7.01601	plastic	18	15.5	5	0	0	0
12.08.2017	Dormagen	A-F	F10		51.1062	6.86393	wood	32	15.8	10	0	4	0
12.08.2017	Dormagen	F-S	F10		51.0914	6.82544	plastic	18	16.2	0	0	0	1
12.08.2017	Alfter	F-S	F100		50.7332	6.9936	wood	25	16.2	11	4	0	1
12.08.2017	Alfter	A-S	A10		50.7412	7.01617	plastic	19	14.7	0	0	0	0
12.08.2017	Dormagen	F-S	S100		51.0917	6.82677	wood	19
12.08.2017	Dormagen	F-S	S100		51.0917	6.82677	plastic	19	16.1	5	0	0	0
12.08.2017	Alfter	A-S	A100		50.7416	7.01691	wood	20	14.2	2	0	0	0
31.08.2017	Alfter	F-S	F100		50.7332	6.9936	plastic	25	15.2	0	2	0	0
12.08.2017	Dormagen	F-S	F100		51.0909	6.82463	wood	20
12.08.2017	Dormagen	F-S	F100		51.0909	6.82463	plastic	20
21.07.2017	Alfter	A-F	A/F		50.7357	6.98382	wood	26	18.6	0	24	0	0
21.07.2017	Alfter	A-F	A/F		50.7357	6.98382	plastic	26	19.4	5	11	0	5
12.08.2017	Dormagen	S	S		51.0919	6.83748	wood	21	15.8	0	0	0	0
12.08.2017	Dormagen	S	S		51.0919	6.83748	plastic	21	16.3	10	0	0	0
31.08.2017	Alfter	A-F	A/F		50.7357	6.98382	plastic	26	15.4	0	15	0	0
12.08.2017	Alfter	F-S	F10		50.7339	6.99394	plastic	22	15.8	2	0	0	0
12.08.2017	Dormagen	S	S		51.0929	6.83691	wood	22
12.08.2017	Dormagen	S	S		51.0929	6.83691	plastic	22	16.7	0	0	0	0
12.08.2017	Alfter	F-S	S10		50.7339	6.99413	wood	23	15.2	9	0	0	0
12.08.2017	Alfter	F-S	S10		50.7339	6.99413	plastic	23	17.1	0	0	0	0
12.08.2017	Dormagen	S	S		51.093	6.83693	wood	23		2	0	0	0
12.08.2017	Dormagen	S	S		51.093	6.83693	plastic	23	16.3	5	0	0	0
12.08.2017	Alfter	F-S	S100		50.7347	6.99497	wood	24
12.08.2017	Alfter	F-S	S100		50.7347	6.99497	plastic	24	17.3	17	0	0	0
12.08.2017	Dormagen	S	S		51.093	6.83688	wood	24	16.5	2	0	0	0
12.08.2017	Dormagen	S	S		51.093	6.83688	plastic	24
11.06.2017	Alfter	F-S	F/S		50.7402	6.99471	wood	31	26.5	0	4	0	0
29.06.2017	Alfter	F-S	F/S		50.7402	6.99471	plastic	31	19.1	0	3	0	0
12.08.2017	Dormagen	S	S		51.0936	6.83613	wood	25
12.08.2017	Dormagen	S	S		51.0936	6.83613	plastic	25	16.2	1	0	0	0
12.08.2017	Alfter	A-F	A/F		50.7357	6.98382	wood	26	14.6	0	0	0	0
12.08.2017	Alfter	A-F	A/F		50.7357	6.98382	plastic	26	15.5	1	0	0	0
12.08.2017	Dormagen	A-S	S10		51.1	6.85805	wood	26	16.2	2	0	0	0
12.08.2017	Dormagen	A-S	S10		51.1	6.85805	plastic	26	16.6	0	0	0	0
12.08.2017	Alfter	A-F	F10		50.7357	6.98368	wood	27	14.1	0	0	0	0
12.08.2017	Alfter	A-F	F10		50.7357	6.98368	plastic	27	14.4	0	0	0	0
12.08.2017	Dormagen	A-S	A/S		51.1	6.85794	wood	27	15.7	0	0	0	0
12.08.2017	Dormagen	A-S	A/S		51.1	6.85794	plastic	27	16.4	1	0	0	0
12.08.2017	Alfter	A-F	A10		50.7357	6.98396	wood	28	17.1	7	0	0	0
12.08.2017	Alfter	A-F	A10		50.7357	6.98396	plastic	28	16.8	2	0	0	0
12.08.2017	Dormagen	A-S	S100		51.1008	6.85771	wood	28
12.08.2017	Dormagen	A-S	S100		51.1008	6.85771	plastic	28	17.3	0	0	0	0
12.08.2017	Alfter	A-F	A100		50.7357	6.98529	wood	29	15.2	0	0	0	0
12.08.2017	Alfter	A-F	A100		50.7357	6.98529	plastic	29	17.4	0	0	0	0
12.08.2017	Dormagen	A-S	A10		51.0999	6.85793	wood	29
12.08.2017	Dormagen	A-S	A10		51.0999	6.85793	plastic	29	16.7	0	0	0	0
12.08.2017	Alfter	A-F	F100		50.7357	6.98234	wood	30	17.3	10	0	0	1
12.08.2017	Alfter	A-F	F100		50.7357	6.98234	plastic	30	16.3	4	0	0	1
12.08.2017	Dormagen	A-S	A100		51.0992	6.85838	wood	30
12.08.2017	Dormagen	A-S	A100		51.0992	6.85838	plastic	30	17.1	0	0	0	0
21.07.2017	Dormagen	A-F	F100		51.1062	6.86515	plastic	33	19	0	0	10	0
21.07.2017	Alfter	F-S	F/S		50.7402	6.99471	wood	31	19.7	0	23	0	5
12.08.2017	Dormagen	A-F	A/F		51.1063	6.86379	wood	31
12.08.2017	Dormagen	A-F	A/F		51.1063	6.86379	plastic	31	16.1	0	0	0	0
12.08.2017	Alfter	F-S	S10		50.7401	6.9948	wood	32	16.1	0	0	0	0
21.07.2017	Alfter	F-S	F/S		50.7402	6.99471	plastic	31	22.6	1	9	0	1
12.08.2017	Dormagen	A-F	F100		51.1062	6.86515	plastic	33	16.5	0	0	4	0
12.08.2017	Dormagen	A-F	F10		51.1062	6.86393	plastic	32
21.07.2017	Alfter	F-S	F100		50.7409	6.99372	wood	35	19.1	0	0	4	0
12.08.2017	Alfter	F-S	F10		50.7403	6.99461	plastic	33
12.08.2017	Dormagen	A-F	F100		51.1062	6.86515	wood	33	16.3	45	0	0	0
12.08.2017	Alfter	F-S	F/S		50.7402	6.99471	wood	31	15.7	0	2	9	0
12.08.2017	Alfter	F-S	S100		50.7394	6.99578	wood	34
12.08.2017	Alfter	F-S	S100		50.7394	6.99578	plastic	34	17.6	0	0	0	0
12.08.2017	Dormagen	A-F	A10		51.1063	6.86361	wood	34	18.6	1	0	0	0
12.08.2017	Dormagen	A-F	A10		51.1063	6.86361	plastic	34
12.08.2017	Alfter	F-S	F/S		50.7402	6.99471	plastic	31	16.9	0	5	0	0
12.08.2017	Alfter	F-S	F100		50.7409	6.99372	plastic	35	15.6	1	0	0	0
12.08.2017	Dormagen	A-F	A100		51.1056	6.86243	wood	35		0	0	0	0
12.08.2017	Dormagen	A-F	A100		51.1056	6.86243	plastic	35
31.08.2017	Alfter	F-S	F/S		50.7402	6.99471	wood	31	15.7	0	6	0	0
12.08.2017	Alfter	A-F	A/F		50.7414	6.99986	plastic	36	15.8	0	0	0	0
12.08.2017	Dormagen	A-S	S100		51.0977	6.83828	wood	36	16.3	2	0	0	0
12.08.2017	Dormagen	A-S	S100		51.0977	6.83828	plastic	36	16.7	11	0	0	0
31.08.2017	Alfter	F-S	F/S		50.7402	6.99471	plastic	31	17.8	0	1	0	0
11.06.2017	Alfter	F-S	S10		50.7401	6.9948	wood	32	26.1	0	17	0	0
12.08.2017	Dormagen	A-S	S10		51.0981	6.83909	wood	37	17.1	0	0	0	0
12.08.2017	Dormagen	A-S	S10		51.0981	6.83909	plastic	37
12.08.2017	Alfter	A-F	F10		50.7414	6.99973	wood	38	15.7	19	0	0	1
12.08.2017	Alfter	A-F	F10		50.7414	6.99973	plastic	38	16.2	0	0	0	0
12.08.2017	Dormagen	A-S	A/S		51.0981	6.83923	wood	38	18.3	0	0	0	0
12.08.2017	Dormagen	A-S	A/S		51.0981	6.83923	plastic	38	18.3	6	0	0	0
11.06.2017	Alfter	F-S	S10		50.7401	6.9948	plastic	32	26.8	14	20	0	0
29.06.2017	Alfter	F-S	S10		50.7401	6.9948	wood	32	20.2	0	3	0	0
12.08.2017	Dormagen	A-S	A10		51.0982	6.83935	wood	39
12.08.2017	Dormagen	A-S	A10		51.0982	6.83935	plastic	39		0	0	0	0
12.08.2017	Alfter	A-F	A100		50.7416	7.00118	wood	40
12.08.2017	Alfter	A-F	A100		50.7416	7.00118	plastic	40	16.6	13	0	0	0
12.08.2017	Dormagen	A-S	A100		51.0985	6.8401	wood	40	16.1	0	0	0	0
12.08.2017	Dormagen	A-S	A100		51.0985	6.8401	plastic	40		0	0	0	0
12.08.2017	Alfter	A-S	A/S		50.74	7.00866	wood	41	17	0	0	0	0
12.08.2017	Alfter	A-S	A/S		50.74	7.00866	plastic	41	17.2	0	0	0	0
12.08.2017	Dormagen	S	S		51.0995	6.82304	wood	41
12.08.2017	Dormagen	S	S		51.0995	6.82304	plastic	41	16.1	0	0	0	0
12.08.2017	Alfter	A-S	A10		50.7402	7.00864	wood	42	16.7	0	0	0	0
12.08.2017	Alfter	A-S	A10		50.7402	7.00864	plastic	42	16.8	27	0	0	0
12.08.2017	Dormagen	S	S		51.1	6.82213	wood	42	16.3	0	0	0	0
12.08.2017	Dormagen	S	S		51.1	6.82213	plastic	42	16.5	2	0	0	0
12.08.2017	Alfter	A-S	S10		50.74	7.00879	wood	43
12.08.2017	Alfter	A-S	S10		50.74	7.00879	plastic	43	16.8	0	0	0	0
12.08.2017	Dormagen	S	S		51.1001	6.82216	wood	43	16.2	0	0	0	0
12.08.2017	Dormagen	S	S		51.1001	6.82216	plastic	43
12.08.2017	Alfter	A-S	A100		50.7408	7.00782	wood	44
12.08.2017	Alfter	A-S	A100		50.7408	7.00782	plastic	44	16.8	0	0	0	0
12.08.2017	Dormagen	S	S		51.1002	6.82214	wood	44	16.6	3	0	0	0
12.08.2017	Dormagen	S	S		51.1002	6.82214	plastic	44	16.7	0	0	0	0
12.08.2017	Alfter	A-S	S100		50.7393	7.0093	wood	45	19.3	0	0	0	0
12.08.2017	Alfter	A-S	S100		50.7393	7.0093	plastic	45	17.5	2	0	0	0
12.08.2017	Dormagen	S	S		51.1009	6.82253	wood	45
12.08.2017	Dormagen	S	S		51.1009	6.82253	plastic	45		0	0	0	0
12.08.2017	Alfter	S	S		50.738	7.01041	wood	46
12.08.2017	Alfter	S	S		50.738	7.01041	plastic	46	17.2	2	0	0	0
12.08.2017	Dormagen	F-S	F/S		51.0965	6.80396	wood	46
12.08.2017	Dormagen	F-S	F/S		51.0965	6.80396	plastic	46	16.6	8	0	0	0
12.08.2017	Alfter	S	S		50.7382	7.01025	wood	47
12.08.2017	Alfter	S	S		50.7382	7.01025	plastic	47	17.7	0	0	0	0
29.06.2017	Alfter	F-S	S10		50.7401	6.9948	plastic	32	19.3	0	2	0	0
21.07.2017	Alfter	F-S	S10		50.7401	6.9948	wood	32	19.5	2	8	0	0
12.08.2017	Alfter	S	S		50.7377	7.01143	wood	48
12.08.2017	Alfter	S	S		50.7377	7.01143	plastic	48	17.3	0	0	0	0
12.08.2017	Dormagen	F-S	F100		51.0972	6.80303	wood	48
12.08.2017	Dormagen	F-S	F100		51.0972	6.80303	plastic	48	16.1	1	0	0	0
12.08.2017	Alfter	S	S		50.7383	7.01015	wood	49
12.08.2017	Alfter	S	S		50.7383	7.01015	plastic	49	17.8	0	0	0	0
12.08.2017	Dormagen	F-S	S10		51.0965	6.80418	wood	49	16.1	0	0	0	0
12.08.2017	Dormagen	F-S	S10		51.0965	6.80418	plastic	49	16.3	1	0	0	0
12.08.2017	Alfter	S	S		50.7387	7.00952	wood	50
12.08.2017	Alfter	S	S		50.7387	7.00952	plastic	50	17.2	0	0	0	0
12.08.2017	Dormagen	F-S	S100		51.0975	6.80471	wood	50	16.2	1	0	0	0
12.08.2017	Dormagen	F-S	S100		51.0975	6.80471	plastic	50	16.7	0	0	0	0
31.08.2017	Alfter	A-S	S100		50.7333	7.01238	wood	1
31.08.2017	Alfter	A-S	S100		50.7333	7.01238	plastic	1	17.8	0	0	0	0
31.08.2017	Dormagen	A-F	A/F		51.0828	6.79467	wood	1		0	0	1	0
31.08.2017	Dormagen	A-F	A/F		51.0828	6.79467	plastic	1	19.8	0	0	0	0
31.08.2017	Alfter	A-S	A/S		50.7327	7.01291	wood	2	15.2	0	0	0	0
31.08.2017	Alfter	A-S	A/S		50.7327	7.01291	plastic	2	15.6	15	0	0	0
31.08.2017	Dormagen	A-F	A10		51.0829	6.79459	wood	2
31.08.2017	Dormagen	A-F	A10		51.0829	6.79459	plastic	2
31.08.2017	Alfter	A-S	S10		50.7328	7.01285	wood	3	16.4	11	0	0	0
31.08.2017	Alfter	A-S	S10		50.7328	7.01285	plastic	3	16.2	0	0	0	0
31.08.2017	Dormagen	A-F	A100		51.0835	6.7939	wood	3
31.08.2017	Dormagen	A-F	A100		51.0835	6.7939	plastic	3	20.7	0	0	0	0
31.08.2017	Alfter	A-S	A10		50.7326	7.013	wood	4	16.2	0	0	0	0
31.08.2017	Alfter	A-S	A10		50.7326	7.013	plastic	4	15.5	0	0	0	0
21.07.2017	Alfter	F-S	S10		50.7401	6.9948	plastic	32	20.2	0	5	0	0
31.08.2017	Dormagen	A-F	F10		51.0828	6.79475	plastic	4	20.3	0	0	0	0
31.08.2017	Alfter	A-S	A100		50.732	7.01375	wood	5	15.1	0	0	0	0
31.08.2017	Alfter	A-S	A100		50.732	7.01375	plastic	5	14.5	0	0	0	0
31.08.2017	Dormagen	A-F	F100		51.0821	6.79529	wood	5		0	0	1	0
31.08.2017	Dormagen	A-F	F100		51.0821	6.79529	plastic	5	19.7	0	0	0	0
31.08.2017	Alfter	F-S	S100		50.7301	7.00386	wood	6
31.08.2017	Alfter	F-S	S100		50.7301	7.00386	plastic	6	15.2	0	0	0	0
31.08.2017	Dormagen	A-F	A/F		51.0767	6.80478	wood	6	20.7	0	0	0	0
31.08.2017	Dormagen	A-F	A/F		51.0767	6.80478	plastic	6	20.7	0	0	0	0
31.08.2017	Alfter	F-S	S10		50.7297	7.00291	wood	7	16.1	6	0	0	0
31.08.2017	Alfter	F-S	S10		50.7297	7.00291	plastic	7	16.1	9	0	0	0
31.08.2017	Dormagen	A-F	F10		51.0767	6.80464	wood	7
31.08.2017	Dormagen	A-F	F10		51.0767	6.80464	plastic	7	20.4	0	0	0	0
31.08.2017	Alfter	F-S	F/S		50.7296	7.00271	wood	8	16.4	7	0	0	2
12.08.2017	Alfter	F-S	S10		50.7401	6.9948	plastic	32	16.6	0	21	1	0
31.08.2017	Dormagen	A-F	F100		51.0771	6.80354	wood	8		0	0	0	0
31.08.2017	Dormagen	A-F	F100		51.0771	6.80354	plastic	8	20.6	2	0	0	0
31.08.2017	Alfter	F-S	F10		50.7296	7.00263	wood	9	15.7	0	0	0	0
31.08.2017	Alfter	F-S	F10		50.7296	7.00263	plastic	9	16.1	0	0	0	0
31.08.2017	Dormagen	A-F	A10		51.0766	6.80494	wood	9
31.08.2017	Dormagen	A-F	A10		51.0766	6.80494	plastic	9	20	14	0	0	0
31.08.2017	Alfter	F-S	F100		50.7292	7.00149	wood	10	15.5	0	0	0	0
31.08.2017	Alfter	F-S	F100		50.7292	7.00149	plastic	10	15.5	0	0	0	0
31.08.2017	Dormagen	A-F	A100		51.0769	6.80624	wood	10
31.08.2017	Dormagen	A-F	A100		51.0769	6.80624	plastic	10	20.9	0	0	0	0
31.08.2017	Alfter	F-S	S10		50.7401	6.9948	plastic	32	16.3	0	2	0	0
31.08.2017	Alfter	A-F	A/F		50.7266	6.99677	plastic	11	15	0	0	0	0
31.08.2017	Dormagen	F-S	F/S		51.089	6.81157	wood	11
21.07.2017	Alfter	F-S	F10		50.7403	6.99461	wood	33	19.8	0	8	7	0
31.08.2017	Alfter	A-F	F10		50.7265	6.99664	wood	12	15	0	0	0	0
21.07.2017	Alfter	F-S	F10		50.7403	6.99461	plastic	33	20.6	0	1	7	1
31.08.2017	Dormagen	F-S	S10		51.0891	6.81158	wood	12
31.08.2017	Dormagen	F-S	S10		51.0891	6.81158	plastic	12
31.08.2017	Alfter	A-F	F100		50.7262	6.99559	wood	13	14.7	0	0	0	0
31.08.2017	Alfter	A-F	F100		50.7262	6.99559	plastic	13	15.3	0	0	0	0
31.08.2017	Dormagen	F-S	S100		51.0899	6.81097	wood	13
31.08.2017	Dormagen	F-S	S100		51.0899	6.81097	plastic	13	20.6	2	0	0	0
31.08.2017	Alfter	A-F	A10		50.7266	6.99697	wood	14	15.3	0	0	0	0
12.08.2017	Alfter	F-S	F10		50.7403	6.99461	wood	33	15.5	0	11	3	4
31.08.2017	Dormagen	F-S	F10		51.0889	6.81159	wood	14
21.07.2017	Dormagen	F-S	F10		51.0965	6.80372	plastic	47		1	0	1	0
31.08.2017	Alfter	A-F	A100		50.727	6.99793	wood	15	16.1	0	0	0	0
31.08.2017	Alfter	F-S	F10		50.7403	6.99461	wood	33	15.8	0	9	0	2
31.08.2017	Dormagen	F-S	F100		51.0882	6.81202	wood	15	20.3	0	0	0	0
31.08.2017	Dormagen	F-S	F100		51.0882	6.81202	plastic	15	20.6	0	0	0	0
31.08.2017	Alfter	A-S	S100		50.7403	7.0157	wood	16	16.3	0	0	0	0
31.08.2017	Alfter	A-S	S100		50.7403	7.0157	plastic	16	16.3	0	0	0	0
31.08.2017	Dormagen	F-S	F/S		51.0915	6.82558	wood	16	20.8	0	0	0	0
12.08.2017	Alfter	F-S	F100		50.7409	6.99372	wood	35	15.6	0	15	0	0
31.08.2017	Alfter	A-S	S10		50.7411	7.01597	wood	17	16.3	1	0	0	0
31.08.2017	Alfter	A-S	S10		50.7411	7.01597	plastic	17	16	0	0	0	0
31.08.2017	Dormagen	F-S	S10		51.0915	6.82574	wood	17		0	0	1	0
31.08.2017	Dormagen	F-S	S10		51.0915	6.82574	plastic	17	22.6	6	0	0	0
31.08.2017	Alfter	A-S	A/S		50.7411	7.01601	wood	18	15.7	0	0	0	0
31.08.2017	Alfter	A-S	A/S		50.7411	7.01601	plastic	18	15.7	0	0	0	0
31.08.2017	Alfter	F-S	F100		50.7409	6.99372	wood	35	15.6	1	5	0	0
31.08.2017	Dormagen	F-S	F10		51.0914	6.82544	plastic	18	20.2	0	0	0	0
31.08.2017	Alfter	A-S	A10		50.7412	7.01617	wood	19	16.2	0	0	0	0
31.08.2017	Alfter	A-S	A10		50.7412	7.01617	plastic	19	15.2	0	0	0	0
31.08.2017	Dormagen	F-S	S100		51.0917	6.82677	wood	19
2017-06-11	Dormagen	A-S	S100		51.0977	6.83828	plastic	36		0	0	0	19
12.08.2017	Alfter	A-F	A/F		50.7414	6.99986	wood	36	15.5	0	5	0	0
31.08.2017	Alfter	A-S	A100		50.7416	7.01691	plastic	20	15.7	0	0	0	0
31.08.2017	Dormagen	F-S	F100		51.0909	6.82463	wood	20
12.08.2017	Dormagen	F-S	F10		51.0965	6.80372	wood	47	16	0	0	35	0
31.08.2017	Alfter	A-F	A/F		50.7414	6.99986	wood	36	15	0	14	0	0
11.06.2017	Alfter	A-F	A10		50.7415	6.99998	wood	37	26.3	4	79	0	0
31.08.2017	Dormagen	S	S		51.0919	6.83748	wood	21
31.08.2017	Dormagen	S	S		51.0919	6.83748	plastic	21
21.07.2017	Alfter	A-F	A10		50.7415	6.99998	wood	37	20.2	3	27	1	0
12.08.2017	Alfter	A-F	A10		50.7415	6.99998	wood	37	15.8	0	6	0	0
31.08.2017	Dormagen	S	S		51.0929	6.83691	wood	22
31.08.2017	Dormagen	S	S		51.0929	6.83691	plastic	22	22.8	0	0	0	0
31.08.2017	Alfter	F-S	S10		50.7339	6.99413	wood	23	16.1	17	0	0	0
31.08.2017	Alfter	F-S	S10		50.7339	6.99413	plastic	23	16.1	0	0	0	0
31.08.2017	Dormagen	S	S		51.093	6.83693	wood	23
31.08.2017	Dormagen	S	S		51.093	6.83693	plastic	23	24.6	0	0	0	0
31.08.2017	Alfter	F-S	S100		50.7347	6.99497	wood	24
12.08.2017	Alfter	A-F	A10		50.7415	6.99998	plastic	37	16.4	3	2	0	0
31.08.2017	Dormagen	S	S		51.093	6.83688	wood	24	22.1	2	0	0	0
31.08.2017	Dormagen	S	S		51.093	6.83688	plastic	24	22.6	16	0	0	0
31.08.2017	Alfter	F-S	F100		50.7332	6.9936	wood	25	15.2	0	0	0	0
21.07.2017	Alfter	A-F	A10		50.7415	6.99998	plastic	37	20.3	2	4	17	4
31.08.2017	Dormagen	S	S		51.0936	6.83613	wood	25
31.08.2017	Dormagen	S	S		51.0936	6.83613	plastic	25	23.2	0	0	0	0
31.08.2017	Alfter	A-F	A/F		50.7357	6.98382	wood	26	15	0	0	0	0
31.08.2017	Alfter	A-F	A10		50.7415	6.99998	wood	37	15.8	0	20	0	0
31.08.2017	Dormagen	A-S	S10		51.1	6.85805	wood	26	21	0	0	0	0
31.08.2017	Dormagen	A-S	S10		51.1	6.85805	plastic	26	20.8	0	0	0	0
31.08.2017	Alfter	A-F	F10		50.7357	6.98368	wood	27	14.9	0	0	0	0
31.08.2017	Alfter	A-F	F10		50.7357	6.98368	plastic	27	14.8	0	0	0	0
31.08.2017	Dormagen	A-S	A/S		51.1	6.85794	wood	27
31.08.2017	Dormagen	A-S	A/S		51.1	6.85794	plastic	27	23.4	0	0	0	0
31.08.2017	Alfter	A-F	A10		50.7357	6.98396	wood	28	17.1	3	0	0	0
31.08.2017	Alfter	A-F	A10		50.7357	6.98396	plastic	28	17.2	3	0	0	0
31.08.2017	Dormagen	A-S	S100		51.1008	6.85771	wood	28
31.08.2017	Dormagen	A-S	S100		51.1008	6.85771	plastic	28	24.5	0	0	0	0
31.08.2017	Alfter	A-F	A100		50.7357	6.98529	wood	29	16.8	0	0	0	0
31.08.2017	Alfter	A-F	A100		50.7357	6.98529	plastic	29	17.1	0	0	0	0
31.08.2017	Dormagen	A-S	A10		51.0999	6.85793	wood	29
31.08.2017	Dormagen	A-S	A10		51.0999	6.85793	plastic	29	22.8	0	0	0	0
31.08.2017	Alfter	A-F	F100		50.7357	6.98234	wood	30	16.9	0	0	0	0
31.08.2017	Alfter	A-F	F100		50.7357	6.98234	plastic	30	16.8	0	0	0	0
31.08.2017	Dormagen	A-S	A100		51.0992	6.85838	wood	30
31.08.2017	Dormagen	A-S	A100		51.0992	6.85838	plastic	30	24.6	0	0	0	0
31.08.2017	Alfter	A-F	A10		50.7415	6.99998	plastic	37	15.3	0	3	0	0
11.06.2017	Alfter	A-F	F100		50.741	6.9987	wood	39	26.8	0	4	0	0
31.08.2017	Dormagen	A-F	A/F		51.1063	6.86379	wood	31
31.08.2017	Dormagen	A-F	A/F		51.1063	6.86379	plastic	31	25.2	8	0	0	0
31.08.2017	Alfter	F-S	S10		50.7401	6.9948	wood	32	16.3	0	0	0	0
11.06.2017	Alfter	A-F	F100		50.741	6.9987	plastic	39	25.7	6	31	0	1
31.08.2017	Dormagen	A-F	F10		51.1062	6.86393	wood	32
31.08.2017	Dormagen	A-F	F10		51.1062	6.86393	plastic	32	23.1	0	0	0	0
29.06.2017	Alfter	A-F	F100		50.741	6.9987	wood	39	17.7	0	4	0	0
31.08.2017	Alfter	F-S	F10		50.7403	6.99461	plastic	33	16.2	4	0	0	3
31.08.2017	Dormagen	A-F	F100		51.1062	6.86515	wood	33	21.2	7	0	0	0
31.08.2017	Dormagen	A-F	F100		51.1062	6.86515	plastic	33	22.7	0	0	0	0
31.08.2017	Alfter	F-S	S100		50.7394	6.99578	wood	34
31.08.2017	Alfter	F-S	S100		50.7394	6.99578	plastic	34	16.8	0	0	0	0
31.08.2017	Dormagen	A-F	A10		51.1063	6.86361	wood	34
31.08.2017	Dormagen	A-F	A10		51.1063	6.86361	plastic	34	23.7	2	0	0	0
29.06.2017	Alfter	A-F	F100		50.741	6.9987	plastic	39	17.6	0	2	0	0
31.08.2017	Alfter	F-S	F100		50.7409	6.99372	plastic	35	15.7	0	0	0	0
31.08.2017	Dormagen	A-F	A100		51.1056	6.86243	wood	35
31.08.2017	Dormagen	A-F	A100		51.1056	6.86243	plastic	35
12.08.2017	Alfter	A-F	F100		50.741	6.9987	wood	39	15.3	0	18	0	0
31.08.2017	Alfter	A-F	A/F		50.7414	6.99986	plastic	36	15.1	0	0	0	0
31.08.2017	Dormagen	A-S	S100		51.0977	6.83828	wood	36
31.08.2017	Dormagen	A-S	S100		51.0977	6.83828	plastic	36	25.7	1	0	0	0
21.07.2017	Alfter	A-F	F100		50.741	6.9987	wood	39	19.2	0	14	8	0
12.08.2017	Alfter	A-F	F100		50.741	6.9987	plastic	39	16.1	0	2	23	0
31.08.2017	Dormagen	A-S	S10		51.0981	6.83909	wood	37
31.08.2017	Dormagen	A-S	S10		51.0981	6.83909	plastic	37	27.2	3	0	0	0
31.08.2017	Alfter	A-F	F10		50.7414	6.99973	wood	38	15.6	1	0	0	0
31.08.2017	Alfter	A-F	F10		50.7414	6.99973	plastic	38	15.6	0	0	0	0
31.08.2017	Dormagen	A-S	A/S		51.0981	6.83923	wood	38
31.08.2017	Dormagen	A-S	A/S		51.0981	6.83923	plastic	38
31.08.2017	Alfter	A-F	F100		50.741	6.9987	wood	39	15.6	0	0	0	0
31.08.2017	Alfter	A-F	F100		50.741	6.9987	plastic	39	15.6	0	0	0	0
31.08.2017	Dormagen	A-S	A10		51.0982	6.83935	wood	39
31.08.2017	Dormagen	A-S	A10		51.0982	6.83935	plastic	39	24.3	0	0	0	0
31.08.2017	Alfter	A-F	A100		50.7416	7.00118	wood	40	14.8	0	0	0	0
31.08.2017	Alfter	A-F	A100		50.7416	7.00118	plastic	40	14.7	0	0	0	0
31.08.2017	Dormagen	A-S	A100		51.0985	6.8401	wood	40
31.08.2017	Dormagen	A-S	A100		51.0985	6.8401	plastic	40	24.2	0	0	0	0
31.08.2017	Alfter	A-S	A/S		50.74	7.00866	wood	41	15.6	0	0	0	0
31.08.2017	Alfter	A-S	A/S		50.74	7.00866	plastic	41	17.2	0	0	0	0
31.08.2017	Dormagen	S	S		51.0995	6.82304	wood	41
31.08.2017	Dormagen	S	S		51.0995	6.82304	plastic	41
31.08.2017	Alfter	A-S	A10		50.7402	7.00864	wood	42	16.3	5	0	0	0
31.08.2017	Alfter	A-S	A10		50.7402	7.00864	plastic	42	16.8	2	0	0	0
31.08.2017	Dormagen	S	S		51.1	6.82213	wood	42
31.08.2017	Dormagen	S	S		51.1	6.82213	plastic	42	23.6	0	0	0	0
31.08.2017	Alfter	A-S	S10		50.74	7.00879	wood	43		0	0	0	0
31.08.2017	Alfter	A-S	S10		50.74	7.00879	plastic	43		0	0	0	0
31.08.2017	Dormagen	S	S		51.1001	6.82216	wood	43
31.08.2017	Dormagen	S	S		51.1001	6.82216	plastic	43	22.7	0	0	0	0
31.08.2017	Alfter	A-S	A100		50.7408	7.00782	wood	44
31.08.2017	Alfter	A-S	A100		50.7408	7.00782	plastic	44
31.08.2017	Dormagen	S	S		51.1002	6.82214	wood	44	22.3	0	0	0	0
31.08.2017	Dormagen	S	S		51.1002	6.82214	plastic	44	24.6	0	0	0	0
31.08.2017	Alfter	A-S	S100		50.7393	7.0093	wood	45	16.3	0	0	0	0
31.08.2017	Alfter	A-S	S100		50.7393	7.0093	plastic	45
31.08.2017	Dormagen	S	S		51.1009	6.82253	wood	45
31.08.2017	Dormagen	S	S		51.1009	6.82253	plastic	45
31.08.2017	Alfter	S	S		50.738	7.01041	wood	46
31.08.2017	Alfter	S	S		50.738	7.01041	plastic	46	16.8	0	0	0	0
31.08.2017	Dormagen	F-S	F/S		51.0965	6.80396	wood	46
31.08.2017	Dormagen	F-S	F/S		51.0965	6.80396	plastic	46	22.7	13	0	0	0
31.08.2017	Alfter	S	S		50.7382	7.01025	wood	47
31.08.2017	Alfter	S	S		50.7382	7.01025	plastic	47	18.2	0	0	0	0
31.08.2017	Dormagen	F-S	F10		51.0965	6.80372	wood	47	21.7	0	0	0	0
31.08.2017	Dormagen	F-S	F10		51.0965	6.80372	plastic	47	22.1	0	0	0	0
31.08.2017	Alfter	S	S		50.7377	7.01143	wood	48	15.8	0	0	0	0
31.08.2017	Alfter	S	S		50.7377	7.01143	plastic	48	17.2	0	0	0	0
31.08.2017	Dormagen	F-S	F100		51.0972	6.80303	wood	48
31.08.2017	Dormagen	F-S	F100		51.0972	6.80303	plastic	48
31.08.2017	Alfter	S	S		50.7383	7.01015	wood	49
31.08.2017	Alfter	S	S		50.7383	7.01015	plastic	49	18	0	0	0	0
31.08.2017	Dormagen	F-S	S10		51.0965	6.80418	wood	49
31.08.2017	Dormagen	F-S	S10		51.0965	6.80418	plastic	49	24.5	0	0	0	0
31.08.2017	Alfter	S	S		50.7387	7.00952	wood	50	16.6	0	0	0	0
31.08.2017	Alfter	S	S		50.7387	7.00952	plastic	50	17.4	0	0	0	0
31.08.2017	Dormagen	F-S	S100		51.0975	6.80471	wood	50	24.4	0	0	0	0
31.08.2017	Dormagen	F-S	S100		51.0975	6.80471	plastic	50	24.7	0	0	0	0
2018-05-01	Alfter	F-S	F100	M	50.72308	7.0117	plastic	1	10.6	0	0	0	0
2018-05-01	Alfter	F-S	F100	M	50.72308	7.0117	plastic	2	10.3	0	0	0	0
2018-05-01	Alfter	F-S	F100	M	50.72308	7.0117	plastic	3	10.3	0	0	0	0
2018-05-01	Alfter	F-S	F10	M	50.72316	7.0127	plastic	4	10.5	0	0	0	0
2018-05-01	Alfter	F-S	F10	M	50.72316	7.0127	plastic	5	10.7	0	0	0	0
2018-05-01	Alfter	F-S	F10	M	50.72316	7.0127	plastic	6	10.5	0	0	0	0
2018-05-01	Alfter	F-S	F/S	M	50.72319	7.01304	plastic	7	10.8	0	0	0	0
2018-05-01	Alfter	F-S	F/S	M	50.72319	7.01304	plastic	8	10.3	0	0	0	0
2018-05-01	Alfter	F-S	F/S	M	50.72319	7.01304	plastic	9	10.8	0	0	0	0
2018-05-01	Alfter	F-S	S10	M	50.72323	7.01335	plastic	10	10.7	0	0	0	0
2018-05-01	Alfter	F-S	S10	M	50.72323	7.01335	plastic	11	10.8	0	0	0	0
2018-05-01	Alfter	F-S	S10	M	50.72323	7.01335	plastic	12						dry
2018-05-01	Alfter	F-S	S100	M	50.72329	7.01443	plastic	13	9.9	0	0	0	0
2018-05-01	Alfter	F-S	S100	M	50.72329	7.01443	plastic	14	9.9	0	0	0	0
2018-05-01	Alfter	F-S	S100	M	50.72329	7.01443	plastic	15	10.6	0	0	0	0
2018-05-01	Alfter	F-S	F100	M	50.70855	7.02891	plastic	16	7.4	0	0	0	0
2018-05-01	Alfter	F-S	F100	M	50.70855	7.02891	plastic	17	8.2	0	0	0	0
2018-05-01	Alfter	F-S	F100	M	50.70855	7.02891	plastic	18	8.1	0	0	0	0
2018-05-01	Alfter	F-S	F10	M	50.70927	7.02929	plastic	19	7.3	0	0	0	0
2018-05-01	Alfter	F-S	F10	M	50.70927	7.02929	plastic	20	7.5	0	0	0	0
2018-05-01	Alfter	F-S	F10	M	50.70927	7.02929	plastic	21	7.4	0	0	0	0
2018-05-01	Alfter	F-S	F/S	M	50.70945	7.02937	plastic	22	6.5	0	0	0	0
2018-05-01	Alfter	F-S	F/S	M	50.70945	7.02937	plastic	23	6.8	0	0	0	0
2018-05-01	Alfter	F-S	F/S	M	50.70945	7.02937	plastic	24	6.7	0	0	0	0
2018-05-01	Alfter	F-S	S10	M	50.70963	7.02951	plastic	25	7.3	0	0	0	0
2018-05-01	Alfter	F-S	S10	M	50.70963	7.02951	plastic	26	7	0	0	0	0
2018-05-01	Alfter	F-S	S10	M	50.70963	7.02951	plastic	27	7.7	0	0	0	0
2018-05-01	Alfter	F-S	S100	M	50.71021	7.02974	plastic	28	7.2	0	0	0	0
2018-05-01	Alfter	F-S	S100	M	50.71021	7.02974	plastic	29	6.5	0	0	0	0
2018-05-01	Alfter	F-S	S100	M	50.71021	7.02974	plastic	30	6.3	0	0	0	0
2018-05-01	Bonn Süd	F-S	F100	M	50.69231	7.05149	plastic	31	7.3	0	0	0	0
2018-05-01	Bonn Süd	F-S	F100	M	50.69231	7.05149	plastic	32	7.1	0	0	0	0
2018-05-01	Bonn Süd	F-S	F100	M	50.69231	7.05149	plastic	33	6.8	0	0	0	0
2018-05-01	Bonn Süd	F-S	F10	M	50.69299	7.05185	plastic	34	7.3	0	0	0	0
2018-05-01	Bonn Süd	F-S	F10	M	50.69299	7.05185	plastic	35	7.1	0	0	0	0
2018-05-01	Bonn Süd	F-S	F10	M	50.69299	7.05185	plastic	36	6.7	0	0	0	0
2018-05-01	Bonn Süd	F-S	F/S	M	50.69317	7.05195	plastic	37	7	0	0	0	0
2018-05-01	Bonn Süd	F-S	F/S	M	50.69317	7.05195	plastic	38	7	0	0	0	0
2018-05-01	Bonn Süd	F-S	F/S	M	50.69317	7.05195	plastic	39	7.1	0	0	0	0
2018-05-01	Bonn Süd	F-S	S10	M	50.69334	7.05216	plastic	40	7.6	0	0	0	0
2018-05-01	Bonn Süd	F-S	S10	M	50.69334	7.05216	plastic	41	6.8	0	0	0	0
2018-05-01	Bonn Süd	F-S	S10	M	50.69334	7.05216	plastic	42	7.9	0	0	0	0
2018-05-01	Bonn Süd	F-S	S100	M	50.69399	7.05256	plastic	43	7.2	0	0	0	0
2018-05-01	Bonn Süd	F-S	S100	M	50.69399	7.05256	plastic	44	6.8	0	0	0	0
2018-05-01	Bonn Süd	F-S	S100	M	50.69399	7.05256	plastic	45	6.5	0	0	0	0
2018-05-01	Bonn Süd	F-S	F100	C	50.69369	7.03535	plastic	46	6.7	0	0	0	0
2018-05-01	Bonn Süd	F-S	F100	C	50.69369	7.03535	plastic	47	5.8	0	0	0	0
2018-05-01	Bonn Süd	F-S	F100	C	50.69369	7.03535	plastic	48	7	0	0	0	0
2018-05-01	Bonn Süd	F-S	F10	C	50.69359	7.03452	plastic	49	7.1	0	0	0	0
2018-05-01	Bonn Süd	F-S	F10	C	50.69359	7.03452	plastic	50	7.3	0	0	0	0
2018-05-01	Bonn Süd	F-S	F10	C	50.69359	7.03452	plastic	51	7.6	0	0	0	0
2018-05-01	Bonn Süd	F-S	F/S	C	50.69349	7.03428	plastic	52	7.6	0	0	0	0
2018-05-01	Bonn Süd	F-S	F/S	C	50.69349	7.03428	plastic	53	7.2	0	0	0	0
2018-05-01	Bonn Süd	F-S	F/S	C	50.69349	7.03428	plastic	54	6.7	0	0	0	0
2018-05-01	Bonn Süd	F-S	S10	C	50.69335	7.03409	plastic	55	6.7	0	0	0	0
2018-05-01	Bonn Süd	F-S	S10	C	50.69335	7.03409	plastic	56	6.5	0	0	0	0
2018-05-01	Bonn Süd	F-S	S10	C	50.69335	7.03409	plastic	57	6.7	0	0	0	0
2018-05-01	Bonn Süd	F-S	S100	C	50.69283	7.03394	plastic	58						dry
2018-05-01	Bonn Süd	F-S	S100	C	50.69283	7.03394	plastic	59	7.6	0	0	0	0
2018-05-01	Bonn Süd	F-S	S100	C	50.69283	7.03394	plastic	60	7.6	0	0	0	0
2018-05-01	Bonn Süd	F-S	F100	D	50.68775	7.03491	plastic	61	7.1	0	0	0	0
2018-05-01	Bonn Süd	F-S	F100	D	50.68775	7.03491	plastic	62	7.3	0	0	0	0
2018-05-01	Bonn Süd	F-S	F100	D	50.68775	7.03491	plastic	63	6.5	0	0	0	0
2018-05-01	Bonn Süd	F-S	F10	D	50.68811	7.03428	plastic	64	7.5	0	0	0	0
2018-05-01	Bonn Süd	F-S	F10	D	50.68811	7.03428	plastic	65	7.5	0	0	0	0
2018-05-01	Bonn Süd	F-S	F10	D	50.68811	7.03428	plastic	66	7.5	0	0	0	0
2018-05-01	Bonn Süd	F-S	F/S	D	50.68822	7.03405	plastic	67	7.1	0	0	0	0
2018-05-01	Bonn Süd	F-S	F/S	D	50.68822	7.03405	plastic	68	7.1	0	0	0	0
2018-05-01	Bonn Süd	F-S	F/S	D	50.68822	7.03405	plastic	69	7.3	0	0	0	0
2018-05-01	Bonn Süd	F-S	S10	D	50.68829	7.0338	plastic	70	8.4	0	0	0	0
2018-05-01	Bonn Süd	F-S	S10	D	50.68829	7.0338	plastic	71	8.7	0	0	0	0
2018-05-01	Bonn Süd	F-S	S10	D	50.68829	7.0338	plastic	72	8.4	0	0	0	0
2018-05-01	Bonn Süd	F-S	S100	D	50.68863	7.03316	plastic	73	9.1	0	0	0	0
2018-05-01	Bonn Süd	F-S	S100	D	50.68863	7.03316	plastic	74	9.6	1	0	0	0
2018-05-01	Bonn Süd	F-S	S100	D	50.68863	7.03316	plastic	75	10	0	0	0	0
2018-05-01	Buschhoven	F-S	F100	C	50.68008	6.98434	plastic	76	7.3	0	0	0	0
2018-05-01	Buschhoven	F-S	F100	C	50.68008	6.98434	plastic	77	7.3	0	0	0	0
2018-05-01	Buschhoven	F-S	F100	C	50.68008	6.98434	plastic	78	7.1	0	0	0	0
2018-05-01	Buschhoven	F-S	F10	C	50.68024	6.98325	plastic	79	7.2	0	0	0	0
2018-05-01	Buschhoven	F-S	F10	C	50.68024	6.98325	plastic	80	7.2	0	0	0	0
2018-05-01	Buschhoven	F-S	F10	C	50.68024	6.98325	plastic	81	7.7	0	0	0	0
2018-05-01	Buschhoven	F-S	F/S	C	50.68028	6.98301	plastic	82	6.7	0	0	0	0
2018-05-01	Buschhoven	F-S	F/S	C	50.68028	6.98301	plastic	83	6.7	0	0	0	0
2018-05-01	Buschhoven	F-S	F/S	C	50.68028	6.98301	plastic	84	7.2	0	0	0	0
2018-05-01	Buschhoven	F-S	S10	C	50.68032	6.98273	plastic	85	7.7	0	0	0	0
2018-05-01	Buschhoven	F-S	S10	C	50.68032	6.98273	plastic	86	7.8	0	0	0	0
2018-05-01	Buschhoven	F-S	S10	C	50.68032	6.98273	plastic	87	7.5	0	0	0	0
2018-05-01	Buschhoven	F-S	S100	C	50.68012	6.98143	plastic	88	8.8	0	0	0	0
2018-05-01	Buschhoven	F-S	S100	C	50.68012	6.98143	plastic	89	10.7	0	0	0	0
2018-05-01	Buschhoven	F-S	S100	C	50.68012	6.98143	plastic	90	9.1	0	0	0	0
2018-05-01	Buschhoven	F-S	F100	D	50.68345	6.98635	plastic	91	7.2	0	0	0	0
2018-05-01	Buschhoven	F-S	F100	D	50.68345	6.98635	plastic	92	7.3	0	0	0	0
2018-05-01	Buschhoven	F-S	F100	D	50.68345	6.98635	plastic	93	7.6	0	0	0	0
2018-05-01	Buschhoven	F-S	F10	D	50.68324	6.98527	plastic	94	8	0	0	0	0
2018-05-01	Buschhoven	F-S	F10	D	50.68324	6.98527	plastic	95	7.9	0	0	0	0
2018-05-01	Buschhoven	F-S	F10	D	50.68324	6.98527	plastic	96	8.6	0	0	0	0
2018-05-01	Buschhoven	F-S	F/S	D	50.68318	6.98502	plastic	97	8.6	0	0	0	0
2018-05-01	Buschhoven	F-S	F/S	D	50.68318	6.98502	plastic	98	8.3	0	0	0	0
2018-05-01	Buschhoven	F-S	F/S	D	50.68318	6.98502	plastic	99	8.6	0	0	0	0
2018-05-01	Buschhoven	F-S	S10	D	50.68313	6.98475	plastic	100	8.3	0	0	0	0
2018-05-01	Buschhoven	F-S	S10	D	50.68313	6.98475	plastic	101	7.9	0	0	0	0
2018-05-01	Buschhoven	F-S	S10	D	50.68313	6.98475	plastic	102	7.6	0	0	0	0
2018-05-01	Buschhoven	F-S	S100	D	50.6829	6.98366	plastic	103						missing
2018-05-01	Buschhoven	F-S	S100	D	50.6829	6.98366	plastic	104						missing
2018-05-01	Buschhoven	F-S	S100	D	50.6829	6.98366	plastic	105						missing
2018-05-01	Heimerzheim	F-S	F100	C	50.71292	6.93023	plastic	106	8.6	0	0	0	0
2018-05-01	Heimerzheim	F-S	F100	C	50.71292	6.93023	plastic	107	8.6	0	0	0	0
2018-05-01	Heimerzheim	F-S	F100	C	50.71292	6.93023	plastic	108	8.6	0	0	0	0
2018-05-01	Heimerzheim	F-S	F10	C	50.7127	6.92916	plastic	109	8.1	0	0	0	0
2018-05-01	Heimerzheim	F-S	F10	C	50.7127	6.92916	plastic	110	8.5	0	0	0	0
2018-05-01	Heimerzheim	F-S	F10	C	50.7127	6.92916	plastic	111	9	0	0	0	0
2018-05-01	Heimerzheim	F-S	F/S	C	50.71265	6.92891	plastic	112	7.3	0	0	0	0
2018-05-01	Heimerzheim	F-S	F/S	C	50.71265	6.92891	plastic	113	8.5	0	0	0	0
2018-05-01	Heimerzheim	F-S	F/S	C	50.71265	6.92891	plastic	114	9	0	0	0	0
2018-05-01	Heimerzheim	F-S	S10	C	50.71258	6.92868	plastic	115	7.8	0	0	0	0
2018-05-01	Heimerzheim	F-S	S10	C	50.71258	6.92868	plastic	116	8.9	0	0	0	0
2018-05-01	Heimerzheim	F-S	S10	C	50.71258	6.92868	plastic	117	7.7	0	0	0	0
2018-05-01	Heimerzheim	F-S	S100	C	50.71238	6.92755	plastic	118	9.5	0	0	0	0
2018-05-01	Heimerzheim	F-S	S100	C	50.71238	6.92755	plastic	119	9.7	0	0	0	0
2018-05-01	Heimerzheim	F-S	S100	C	50.71238	6.92755	plastic	120	9.9	0	0	0	0
2018-05-01	Heimerzheim	F-S	F100	D	50.72217	6.92573	plastic	121	9.2	0	0	0	0
2018-05-01	Heimerzheim	F-S	F100	D	50.72217	6.92573	plastic	122	9.1	0	0	0	0
2018-05-01	Heimerzheim	F-S	F100	D	50.72217	6.92573	plastic	123	9.2	0	0	0	0
2018-05-01	Heimerzheim	F-S	F10	D	50.72241	6.92445	plastic	124	9.3	0	0	0	0
2018-05-01	Heimerzheim	F-S	F10	D	50.72241	6.92445	plastic	125	9.1	0	0	0	0
2018-05-01	Heimerzheim	F-S	F10	D	50.72241	6.92445	plastic	126						toppled
2018-05-01	Heimerzheim	F-S	F/S	D	50.72248	6.9243	plastic	127	10	0	0	0	0
2018-05-01	Heimerzheim	F-S	F/S	D	50.72248	6.9243	plastic	128	10.5	0	0	0	0
2018-05-01	Heimerzheim	F-S	F/S	D	50.72248	6.9243	plastic	129	10.4	0	0	0	0
2018-05-01	Heimerzheim	F-S	S10	D	50.72255	6.92414	plastic	130	10.3	0	0	0	0
2018-05-01	Heimerzheim	F-S	S10	D	50.72255	6.92414	plastic	131	10.8	0	0	0	0
2018-05-01	Heimerzheim	F-S	S10	D	50.72255	6.92414	plastic	132	11.6	0	0	0	0
2018-05-01	Heimerzheim	F-S	S100	D	50.72306	6.92314	plastic	133	11.8	0	0	0	0
2018-05-01	Heimerzheim	F-S	S100	D	50.72306	6.92314	plastic	134	9.5	0	0	0	0
2018-05-01	Heimerzheim	F-S	S100	D	50.72306	6.92314	plastic	135	11.6	0	0	0	0
2018-05-01	Lohmar	F-S	F100	M	50.82381	7.25962	plastic	136	10.6	0	0	0	0
2018-05-01	Lohmar	F-S	F100	M	50.82381	7.25962	plastic	137	10.4	0	0	0	0
2018-05-01	Lohmar	F-S	F100	M	50.82381	7.25962	plastic	138	10.1	0	0	0	0
2018-05-01	Lohmar	F-S	F10	M	50.82413	7.26081	plastic	139	10.7	0	0	0	0
2018-05-01	Lohmar	F-S	F10	M	50.82413	7.26081	plastic	140	10.6	0	0	0	0
2018-05-01	Lohmar	F-S	F10	M	50.82413	7.26081	plastic	141	10.7	0	0	0	0
2018-05-01	Lohmar	F-S	F/S	M	50.82415	7.26099	plastic	142	10.6	0	0	0	0
2018-05-01	Lohmar	F-S	F/S	M	50.82415	7.26099	plastic	143	10.3	0	0	0	0
2018-05-01	Lohmar	F-S	F/S	M	50.82415	7.26099	plastic	144	10.3	0	0	0	0
2018-05-01	Lohmar	F-S	S10	M	50.82418	7.26113	plastic	145	10.7	0	0	0	0
2018-05-01	Lohmar	F-S	S10	M	50.82418	7.26113	plastic	146	10.4	0	0	0	0
2018-05-01	Lohmar	F-S	S10	M	50.82418	7.26113	plastic	147	10.4	0	0	0	0
2018-05-01	Lohmar	F-S	S100	M	50.8245	7.26235	plastic	148	15	0	0	0	0
2018-05-01	Lohmar	F-S	S100	M	50.8245	7.26235	plastic	149	14.2	0	0	0	0
2018-05-01	Lohmar	F-S	S100	M	50.8245	7.26235	plastic	150	15.6	0	0	0	0
2018-05-01	Siegburg	F-S	F100	D	50.79892	7.27215	plastic	151	6.2	0	0	0	0
2018-05-01	Siegburg	F-S	F100	D	50.79892	7.27215	plastic	152	6.4	0	0	0	0
2018-05-01	Siegburg	F-S	F100	D	50.79892	7.27215	plastic	153	6.4	0	0	0	0
2018-05-01	Siegburg	F-S	F10	D	50.79866	7.27115	plastic	154	6.8	0	0	0	0
2018-05-01	Siegburg	F-S	F10	D	50.79866	7.27115	plastic	155	7.6	0	0	0	0
2018-05-01	Siegburg	F-S	F10	D	50.79866	7.27115	plastic	156	7	0	0	0	0
2018-05-01	Siegburg	F-S	F/S	D	50.79863	7.27097	plastic	157	7.9	0	0	0	0
2018-05-01	Siegburg	F-S	F/S	D	50.79863	7.27097	plastic	158	8.5	0	0	0	0
2018-05-01	Siegburg	F-S	F/S	D	50.79863	7.27097	plastic	159	7.7	0	0	0	0
2018-05-01	Siegburg	F-S	S10	D	50.79862	7.27079	plastic	160	6.7	0	0	0	0
2018-05-01	Siegburg	F-S	S10	D	50.79862	7.27079	plastic	161	6.8	0	0	0	0
2018-05-01	Siegburg	F-S	S10	D	50.79862	7.27079	plastic	162	6.6	0	0	0	0
2018-05-01	Siegburg	F-S	S100	D	50.79813	7.27031	plastic	163	6.3	0	0	0	0
2018-05-01	Siegburg	F-S	S100	D	50.79813	7.27031	plastic	164	5.7	0	0	0	0
2018-05-01	Siegburg	F-S	S100	D	50.79813	7.27031	plastic	165	5.6	0	0	0	0
2018-05-01	Siegburg	F-S	F100	C	50.80569	7.26601	plastic	166	6.8	0	0	0	0
2018-05-01	Siegburg	F-S	F100	C	50.80569	7.26601	plastic	167						toppled
2018-05-01	Siegburg	F-S	F100	C	50.80569	7.26601	plastic	168	6.8	0	0	0	0
2018-05-01	Siegburg	F-S	F10	C	50.80512	7.26558	plastic	169	7	0	0	0	0
2018-05-01	Siegburg	F-S	F10	C	50.80512	7.26558	plastic	170	7	0	0	0	0
2018-05-01	Siegburg	F-S	F10	C	50.80512	7.26558	plastic	171	7.2	0	0	0	0
2018-05-01	Siegburg	F-S	F/S	C	50.80502	7.26546	plastic	172	7.6	0	0	0	0
2018-05-01	Siegburg	F-S	F/S	C	50.80502	7.26546	plastic	173	7.6	0	0	0	0
2018-05-01	Siegburg	F-S	F/S	C	50.80502	7.26546	plastic	174	7.6	0	0	0	0
2018-05-01	Siegburg	F-S	S10	C	50.80494	7.26534	plastic	175	7.8	0	0	0	0
2018-05-01	Siegburg	F-S	S10	C	50.80494	7.26534	plastic	176	7.8	0	0	0	0
2018-05-01	Siegburg	F-S	S10	C	50.80494	7.26534	plastic	177	7.9	0	0	0	0
2018-05-01	Siegburg	F-S	S100	C	50.8045	7.26462	plastic	178	7.7	0	0	0	0
2018-05-01	Siegburg	F-S	S100	C	50.8045	7.26462	plastic	179	7.4	0	0	0	0
2018-05-01	Siegburg	F-S	S100	C	50.8045	7.26462	plastic	180	7.7	0	0	0	0
2018-05-01	Siegburg	F-S	F100	M	50.80973	7.25485	plastic	181	8.1	0	0	0	0
2018-05-01	Siegburg	F-S	F100	M	50.80973	7.25485	plastic	182	8.3	0	0	0	0
2018-05-01	Siegburg	F-S	F100	M	50.80973	7.25485	plastic	183	8.3	0	0	0	0
2018-05-01	Siegburg	F-S	F10	M	50.80911	7.25437	plastic	184	8.1	0	0	0	0
2018-05-01	Siegburg	F-S	F10	M	50.80911	7.25437	plastic	185	8.1	0	0	0	0
2018-05-01	Siegburg	F-S	F10	M	50.80911	7.25437	plastic	186	8.3	0	0	0	0
2018-05-01	Siegburg	F-S	F/S	M	50.80898	7.2542	plastic	187	8.2	0	0	0	0
2018-05-01	Siegburg	F-S	F/S	M	50.80898	7.2542	plastic	188	7.9	0	0	0	0
2018-05-01	Siegburg	F-S	F/S	M	50.80898	7.2542	plastic	189	7.8	0	0	0	0
2018-05-01	Siegburg	F-S	S10	M	50.80895	7.25391	plastic	190	9.8	0	0	0	0
2018-05-01	Siegburg	F-S	S10	M	50.80895	7.25391	plastic	191	9.6	0	0	0	0
2018-05-01	Siegburg	F-S	S10	M	50.80895	7.25391	plastic	192	9.6	0	0	0	0
2018-05-01	Siegburg	F-S	S100	M	50.80847	7.25307	plastic	193						dry
2018-05-01	Siegburg	F-S	S100	M	50.80847	7.25307	plastic	194	10.4	0	0	0	0
2018-05-01	Siegburg	F-S	S100	M	50.80847	7.25307	plastic	195	10.2	0	0	0	0
2018-05-01	Siegburg	F-S	F100	M	50.81029	7.23849	plastic	196	9.9	0	0	0	0
2018-05-01	Siegburg	F-S	F100	M	50.81029	7.23849	plastic	197	9.5	0	0	0	0
2018-05-01	Siegburg	F-S	F100	M	50.81029	7.23849	plastic	198	10.1	0	0	0	0
2018-05-01	Siegburg	F-S	F10	M	50.81021	7.23754	plastic	199	9.8	0	0	0	0
2018-05-01	Siegburg	F-S	F10	M	50.81021	7.23754	plastic	200	9.8	0	0	0	0
2018-05-01	Siegburg	F-S	F10	M	50.81021	7.23754	plastic	201	9.6	0	0	0	0
2018-05-01	Siegburg	F-S	F/S	M	50.81019	7.23737	plastic	202	10.9	0	0	0	0
2018-05-01	Siegburg	F-S	F/S	M	50.81019	7.23737	plastic	203	10.7	0	0	0	0
2018-05-01	Siegburg	F-S	F/S	M	50.81019	7.23737	plastic	204	10.3	0	0	0	0
2018-05-01	Siegburg	F-S	S10	M	50.81014	7.23723	plastic	205	11.6	0	0	0	0
2018-05-01	Siegburg	F-S	S10	M	50.81014	7.23723	plastic	206	11.8	0	0	0	0
2018-05-01	Siegburg	F-S	S10	M	50.81014	7.23723	plastic	207	11.9	0	0	0	0
2018-05-01	Siegburg	F-S	S100	M	50.80945	7.23647	plastic	208	12.4	0	0	0	0
2018-05-01	Siegburg	F-S	S100	M	50.80945	7.23647	plastic	209						dry
2018-05-01	Siegburg	F-S	S100	M	50.80945	7.23647	plastic	210						dry
2018-05-01	Siegburg	F-S	F100	D	50.80352	7.2321	plastic	211	10.1	0	0	0	0
2018-05-01	Siegburg	F-S	F100	D	50.80352	7.2321	plastic	212	10.6	0	0	0	0
2018-05-01	Siegburg	F-S	F100	D	50.80352	7.2321	plastic	213	10.3	0	0	0	0
2018-05-01	Siegburg	F-S	F10	D	50.80399	7.2328	plastic	214	10.1	0	0	0	0
2018-05-01	Siegburg	F-S	F10	D	50.80399	7.2328	plastic	215	9.8	0	0	0	0
2018-05-01	Siegburg	F-S	F10	D	50.80399	7.2328	plastic	216	9.8	0	0	0	0
2018-05-01	Siegburg	F-S	F/S	D	50.80408	7.23294	plastic	217	9.8	0	0	0	0
2018-05-01	Siegburg	F-S	F/S	D	50.80408	7.23294	plastic	218	10.3	0	0	0	0
2018-05-01	Siegburg	F-S	F/S	D	50.80408	7.23294	plastic	219	10.3	0	0	0	0
2018-05-01	Siegburg	F-S	S10	D	50.80413	7.2331	plastic	220	12	0	0	0	0
2018-05-01	Siegburg	F-S	S10	D	50.80413	7.2331	plastic	221	12	0	0	0	0
2018-05-01	Siegburg	F-S	S10	D	50.80413	7.2331	plastic	222	11.7	0	0	0	0
2018-05-01	Siegburg	F-S	S100	D	50.80472	7.23326	plastic	223	12.2	0	0	0	0
2018-05-01	Siegburg	F-S	S100	D	50.80472	7.23326	plastic	224	12.9	0	0	0	0
2018-05-01	Siegburg	F-S	S100	D	50.80472	7.23326	plastic	225	12.4	0	0	0	0
2018-05-01	Siegburg	F-S	F100	D	50.8091	7.20546	plastic	226	9.9	0	0	0	0
2018-05-01	Siegburg	F-S	F100	D	50.8091	7.20546	plastic	227	9.9	0	0	0	0
2018-05-01	Siegburg	F-S	F100	D	50.8091	7.20546	plastic	228	9.4	0	0	0	0
2018-05-01	Siegburg	F-S	F10	D	50.80889	7.2045	plastic	229	10.2	0	0	0	0
2018-05-01	Siegburg	F-S	F10	D	50.80889	7.2045	plastic	230	10.7	0	0	0	0
2018-05-01	Siegburg	F-S	F10	D	50.80889	7.2045	plastic	231	11.1	0	0	0	0
2018-05-01	Siegburg	F-S	F/S	D	50.80888	7.20433	plastic	232	11.2	0	0	0	0
2018-05-01	Siegburg	F-S	F/S	D	50.80888	7.20433	plastic	233	11.3	0	0	0	0
2018-05-01	Siegburg	F-S	F/S	D	50.80888	7.20433	plastic	234	11.1	0	0	0	0
2018-05-01	Siegburg	F-S	S10	D	50.80881	7.20413	plastic	235	12.4	0	0	0	0
2018-05-01	Siegburg	F-S	S10	D	50.80881	7.20413	plastic	236	12.2	0	0	0	0
2018-05-01	Siegburg	F-S	S10	D	50.80881	7.20413	plastic	237	11.9	0	0	0	0
2018-05-01	Siegburg	F-S	S100	D	50.80818	7.20398	plastic	238	12.9	0	0	0	0
2018-05-01	Siegburg	F-S	S100	D	50.80818	7.20398	plastic	239	13.8	0	0	0	0
2018-05-01	Siegburg	F-S	S100	D	50.80818	7.20398	plastic	240	12.1	0	0	0	0
2018-05-01	Lohmar	F-S	F100	M	50.8313	7.22012	plastic	241	10	0	0	0	0
2018-05-01	Lohmar	F-S	F100	M	50.8313	7.22012	plastic	242	10.8	0	0	0	0
2018-05-01	Lohmar	F-S	F100	M	50.8313	7.22012	plastic	243	10.7	0	0	0	0
2018-05-01	Lohmar	F-S	F10	M	50.83109	7.21916	plastic	244	9.5	0	0	0	0
2018-05-01	Lohmar	F-S	F10	M	50.83109	7.21916	plastic	245	9.7	0	0	0	0
2018-05-01	Lohmar	F-S	F10	M	50.83109	7.21916	plastic	246	10.1	0	0	0	0
2018-05-01	Lohmar	F-S	F/S	M	50.83105	7.21892	plastic	247	8.9	0	0	0	0
2018-05-01	Lohmar	F-S	F/S	M	50.83105	7.21892	plastic	248	8.8	0	0	0	0
2018-05-01	Lohmar	F-S	F/S	M	50.83105	7.21892	plastic	249	8.6	0	0	0	0
2018-05-01	Lohmar	F-S	S10	M	50.83099	7.21878	plastic	250	11.7	0	0	0	0
2018-05-01	Lohmar	F-S	S10	M	50.83099	7.21878	plastic	251	12.1	0	0	0	0
2018-05-01	Lohmar	F-S	S10	M	50.83099	7.21878	plastic	252	10.7	0	0	0	0
2018-05-01	Lohmar	F-S	S100	M	50.83068	7.21737	plastic	253	10.7	0	0	0	0
2018-05-01	Lohmar	F-S	S100	M	50.83068	7.21737	plastic	254	11.2	0	0	0	0
2018-05-01	Lohmar	F-S	S100	M	50.83068	7.21737	plastic	255	11.2	0	0	0	0
2018-05-01	Troisdorf	F-S	F100	C	50.82933	7.13674	plastic	256	10.5	0	0	0	0
2018-05-01	Troisdorf	F-S	F100	C	50.82933	7.13674	plastic	257	13.5	0	0	0	0
2018-05-01	Troisdorf	F-S	F100	C	50.82933	7.13674	plastic	258	13.3	0	0	0	0
2018-05-01	Troisdorf	F-S	F10	C	50.8288	7.13597	plastic	259	11.2	0	0	0	0
2018-05-01	Troisdorf	F-S	F10	C	50.8288	7.13597	plastic	260	12.2	0	0	0	0
2018-05-01	Troisdorf	F-S	F10	C	50.8288	7.13597	plastic	261	11.2	0	0	0	0
2018-05-01	Troisdorf	F-S	F/S	C	50.82871	7.13583	plastic	262	10.1	0	0	0	0
2018-05-01	Troisdorf	F-S	F/S	C	50.82871	7.13583	plastic	263	10.4	0	0	0	0
2018-05-01	Troisdorf	F-S	F/S	C	50.82871	7.13583	plastic	264	11.2	0	0	0	0
2018-05-01	Troisdorf	F-S	S10	C	50.82862	7.13568	plastic	265	10.4	0	0	0	0
2018-05-01	Troisdorf	F-S	S10	C	50.82862	7.13568	plastic	266	10.2	0	0	0	0
2018-05-01	Troisdorf	F-S	S10	C	50.82862	7.13568	plastic	267	9.8	0	0	0	0
2018-05-01	Troisdorf	F-S	S100	C	50.82816	7.13473	plastic	268	10.2	0	0	0	0
2018-05-01	Troisdorf	F-S	S100	C	50.82816	7.13473	plastic	269	10.5	0	0	0	0
2018-05-01	Troisdorf	F-S	S100	C	50.82816	7.13473	plastic	270	10.7	0	0	0	0
2018-05-23	Alfter	F-S	F100	M	50.72308	7.0117	plastic	1		0	0	0	0
2018-05-23	Alfter	F-S	F100	M	50.72308	7.0117	plastic	2		0	0	0	0
2018-05-23	Alfter	F-S	F100	M	50.72308	7.0117	plastic	3		0	0	0	0
2018-05-23	Alfter	F-S	F10	M	50.72316	7.0127	plastic	4	15.4	0	0	0	0
2018-05-23	Alfter	F-S	F10	M	50.72316	7.0127	plastic	5	16	0	0	0	0
2018-05-23	Alfter	F-S	F10	M	50.72316	7.0127	plastic	6	14.8	0	0	0	0
2018-05-23	Alfter	F-S	F/S	M	50.72319	7.01304	plastic	7	16.8	0	0	0	0
2018-05-23	Alfter	F-S	F/S	M	50.72319	7.01304	plastic	8	17.1	0	0	0	0
2018-05-23	Alfter	F-S	F/S	M	50.72319	7.01304	plastic	9	16.7	0	0	0	0
2018-05-23	Alfter	F-S	S10	M	50.72323	7.01335	plastic	10	18.2	0	0	0	0
2018-05-23	Alfter	F-S	S10	M	50.72323	7.01335	plastic	11	18.3	0	0	0	0
2018-05-23	Alfter	F-S	S10	M	50.72323	7.01335	plastic	12	18.3	0	0	0	0
2018-05-23	Alfter	F-S	S100	M	50.72329	7.01443	plastic	13	16.2	0	0	0	0
2018-05-23	Alfter	F-S	S100	M	50.72329	7.01443	plastic	14	16.1	0	0	0	0
2018-05-23	Alfter	F-S	S100	M	50.72329	7.01443	plastic	15	16	0	0	0	0
2018-05-23	Alfter	F-S	F100	M	50.70855	7.02891	plastic	16	15	0	0	0	0
2018-05-23	Alfter	F-S	F100	M	50.70855	7.02891	plastic	17	15.8	0	0	0	0
2018-05-23	Alfter	F-S	F100	M	50.70855	7.02891	plastic	18	15.3	0	0	0	0
2018-05-23	Alfter	F-S	F10	M	50.70927	7.02929	plastic	19	15.8	0	0	0	0
2018-05-23	Alfter	F-S	F10	M	50.70927	7.02929	plastic	20	16	0	0	0	0
2018-05-23	Alfter	F-S	F10	M	50.70927	7.02929	plastic	21	16.1	0	0	0	0
2018-05-23	Alfter	F-S	F/S	M	50.70945	7.02937	plastic	22	16.3	0	0	0	0
2018-05-23	Alfter	F-S	F/S	M	50.70945	7.02937	plastic	23	16.3	0	0	0	0
2018-05-23	Alfter	F-S	F/S	M	50.70945	7.02937	plastic	24	16.2	0	0	0	0
2018-05-23	Alfter	F-S	S10	M	50.70963	7.02951	plastic	25	16.3	0	0	0	0
2018-05-23	Alfter	F-S	S10	M	50.70963	7.02951	plastic	26	16.5	0	0	0	0
2018-05-23	Alfter	F-S	S10	M	50.70963	7.02951	plastic	27	16.7	0	0	0	0
2018-05-23	Alfter	F-S	S100	M	50.71021	7.02974	plastic	28	18	0	0	0	0
2018-05-23	Alfter	F-S	S100	M	50.71021	7.02974	plastic	29						dry
2018-05-23	Alfter	F-S	S100	M	50.71021	7.02974	plastic	30	17.8	0	0	0	0
2018-05-23	Bonn Süd	F-S	F100	M	50.69231	7.05149	plastic	31	13.3	0	0	0	0
2018-05-23	Bonn Süd	F-S	F100	M	50.69231	7.05149	plastic	32	13.4	0	0	0	0
2018-05-23	Bonn Süd	F-S	F100	M	50.69231	7.05149	plastic	33						toppled
2018-05-23	Bonn Süd	F-S	F10	M	50.69299	7.05185	plastic	34	13.4	0	0	0	0
2018-05-23	Bonn Süd	F-S	F10	M	50.69299	7.05185	plastic	35	12.9	0	0	0	0
2018-05-23	Bonn Süd	F-S	F10	M	50.69299	7.05185	plastic	36	13.6	0	0	0	0
2018-05-23	Bonn Süd	F-S	F/S	M	50.69317	7.05195	plastic	37	13.9	0	0	0	0
2018-05-23	Bonn Süd	F-S	F/S	M	50.69317	7.05195	plastic	38	13.9	0	0	0	0
2018-05-23	Bonn Süd	F-S	F/S	M	50.69317	7.05195	plastic	39	13.8	0	0	0	0
2018-05-23	Bonn Süd	F-S	S10	M	50.69334	7.05216	plastic	40	14.3	0	0	0	0
2018-05-23	Bonn Süd	F-S	S10	M	50.69334	7.05216	plastic	41	15.2	0	0	0	0
2018-05-23	Bonn Süd	F-S	S10	M	50.69334	7.05216	plastic	42	14.7	0	0	0	0
2018-05-23	Bonn Süd	F-S	S100	M	50.69399	7.05256	plastic	43	14.7	0	0	0	0
2018-05-23	Bonn Süd	F-S	S100	M	50.69399	7.05256	plastic	44	15.1	0	0	0	0
2018-05-23	Bonn Süd	F-S	S100	M	50.69399	7.05256	plastic	45	14.5	0	0	0	0
2018-05-23	Bonn Süd	F-S	F100	C	50.69369	7.03535	plastic	46	13.8	0	0	0	0
2018-05-23	Bonn Süd	F-S	F100	C	50.69369	7.03535	plastic	47	13.6	0	0	0	0
2018-05-23	Bonn Süd	F-S	F100	C	50.69369	7.03535	plastic	48	13.4	0	0	0	0
2018-05-23	Bonn Süd	F-S	F10	C	50.69359	7.03452	plastic	49	14.2	0	0	0	0
2018-05-23	Bonn Süd	F-S	F10	C	50.69359	7.03452	plastic	50	13.7	0	0	0	0
2018-05-23	Bonn Süd	F-S	F10	C	50.69359	7.03452	plastic	51	13.6	0	0	0	0
2018-05-23	Bonn Süd	F-S	F/S	C	50.69349	7.03428	plastic	52	14.2	0	0	0	0
2018-05-23	Bonn Süd	F-S	F/S	C	50.69349	7.03428	plastic	53	14.1	0	0	0	0
2018-05-23	Bonn Süd	F-S	F/S	C	50.69349	7.03428	plastic	54	14.2	0	0	0	0
2018-05-23	Bonn Süd	F-S	S10	C	50.69335	7.03409	plastic	55	14.5	0	0	0	0
2018-05-23	Bonn Süd	F-S	S10	C	50.69335	7.03409	plastic	56	14.3	4	9	0	0
2018-05-23	Bonn Süd	F-S	S10	C	50.69335	7.03409	plastic	57	14.2	0	0	0	0
2018-05-23	Bonn Süd	F-S	S100	C	50.69283	7.03394	plastic	58	16.4	0	0	0	0
2018-05-23	Bonn Süd	F-S	S100	C	50.69283	7.03394	plastic	59	15.8	0	0	0	0
2018-05-23	Bonn Süd	F-S	S100	C	50.69283	7.03394	plastic	60	16.3	0	0	0	0
2018-05-23	Bonn Süd	F-S	F100	D	50.68775	7.03491	plastic	61	13.3	0	0	0	0
2018-05-23	Bonn Süd	F-S	F100	D	50.68775	7.03491	plastic	62	13.1	0	0	0	0
2018-05-23	Bonn Süd	F-S	F100	D	50.68775	7.03491	plastic	63	13.3	0	0	0	0
2018-05-23	Bonn Süd	F-S	F10	D	50.68811	7.03428	plastic	64	13.5	0	0	0	0
2018-05-23	Bonn Süd	F-S	F10	D	50.68811	7.03428	plastic	65	14	0	0	0	0
2018-05-23	Bonn Süd	F-S	F10	D	50.68811	7.03428	plastic	66	13.6	0	0	0	0
2018-05-23	Bonn Süd	F-S	F/S	D	50.68822	7.03405	plastic	67	13.3	0	0	0	0
2018-05-23	Bonn Süd	F-S	F/S	D	50.68822	7.03405	plastic	68	13.3	0	0	0	0
2018-05-23	Bonn Süd	F-S	F/S	D	50.68822	7.03405	plastic	69						dry
2018-05-23	Bonn Süd	F-S	S10	D	50.68829	7.0338	plastic	70	14.3	0	0	0	0
2018-05-23	Bonn Süd	F-S	S10	D	50.68829	7.0338	plastic	71	14.5	0	0	0	0
2018-05-23	Bonn Süd	F-S	S10	D	50.68829	7.0338	plastic	72	14.3	0	0	0	0
2018-05-23	Bonn Süd	F-S	S100	D	50.68863	7.03316	plastic	73	15.9	0	0	0	0
2018-05-23	Bonn Süd	F-S	S100	D	50.68863	7.03316	plastic	74	15.7	0	0	0	0
2018-05-23	Bonn Süd	F-S	S100	D	50.68863	7.03316	plastic	75	15.8	0	0	0	0
2018-05-23	Buschhoven	F-S	F100	C	50.68008	6.98434	plastic	76	13.9	0	0	0	0
2018-05-23	Buschhoven	F-S	F100	C	50.68008	6.98434	plastic	77	13.9	0	0	0	0
2018-05-23	Buschhoven	F-S	F100	C	50.68008	6.98434	plastic	78	14.1	0	0	0	0
2018-05-23	Buschhoven	F-S	F10	C	50.68024	6.98325	plastic	79	14.3	0	0	0	0
2018-05-23	Buschhoven	F-S	F10	C	50.68024	6.98325	plastic	80	14.3	0	0	0	0
2018-05-23	Buschhoven	F-S	F10	C	50.68024	6.98325	plastic	81	14.5	0	0	0	0
2018-05-23	Buschhoven	F-S	F/S	C	50.68028	6.98301	plastic	82	14.5	0	0	0	0
2018-05-23	Buschhoven	F-S	F/S	C	50.68028	6.98301	plastic	83	14.3	0	0	0	0
2018-05-23	Buschhoven	F-S	F/S	C	50.68028	6.98301	plastic	84	14.7	0	0	0	0
2018-05-23	Buschhoven	F-S	S10	C	50.68032	6.98273	plastic	85	16.1	0	0	0	0
2018-05-23	Buschhoven	F-S	S10	C	50.68032	6.98273	plastic	86	15.8	0	0	0	0
2018-05-23	Buschhoven	F-S	S10	C	50.68032	6.98273	plastic	87	15.9	0	0	0	0
2018-05-23	Buschhoven	F-S	S100	C	50.68012	6.98143	plastic	88	17.4	0	0	0	0
2018-05-23	Buschhoven	F-S	S100	C	50.68012	6.98143	plastic	89	17.1	0	0	0	0
2018-05-23	Buschhoven	F-S	S100	C	50.68012	6.98143	plastic	90	17.1	0	0	0	0
2018-05-23	Buschhoven	F-S	F100	D	50.68345	6.98635	plastic	91	14.1	0	0	0	0
2018-05-23	Buschhoven	F-S	F100	D	50.68345	6.98635	plastic	92	13.5	0	0	0	0
2018-05-23	Buschhoven	F-S	F100	D	50.68345	6.98635	plastic	93	13.6	0	0	0	0
2018-05-23	Buschhoven	F-S	F10	D	50.68324	6.98527	plastic	94						dry
2018-05-23	Buschhoven	F-S	F10	D	50.68324	6.98527	plastic	95						dry
2018-05-23	Buschhoven	F-S	F10	D	50.68324	6.98527	plastic	96						dry
2018-05-23	Buschhoven	F-S	F/S	D	50.68318	6.98502	plastic	97	14.7	0	0	0	0
2018-05-23	Buschhoven	F-S	F/S	D	50.68318	6.98502	plastic	98	14.6	0	0	0	0
2018-05-23	Buschhoven	F-S	F/S	D	50.68318	6.98502	plastic	99	14.7	0	0	0	0
2018-05-23	Buschhoven	F-S	S10	D	50.68313	6.98475	plastic	100	15.2	0	0	0	0
2018-05-23	Buschhoven	F-S	S10	D	50.68313	6.98475	plastic	101	15	0	0	0	0
2018-05-23	Buschhoven	F-S	S10	D	50.68313	6.98475	plastic	102	15.1	0	0	0	0
2018-05-23	Buschhoven	F-S	S100	D	50.6829	6.98366	plastic	103	16.4	0	0	0	0
2018-05-23	Buschhoven	F-S	S100	D	50.6829	6.98366	plastic	104	16.2	0	0	0	0
2018-05-23	Buschhoven	F-S	S100	D	50.6829	6.98366	plastic	105	16.1	0	0	0	0
2018-05-23	Heimerzheim	F-S	F100	C	50.71292	6.93023	plastic	106	14.6	0	0	0	0
2018-05-23	Heimerzheim	F-S	F100	C	50.71292	6.93023	plastic	107	14.3	0	0	0	0
2018-05-23	Heimerzheim	F-S	F100	C	50.71292	6.93023	plastic	108	14.7	0	0	0	0
2018-05-23	Heimerzheim	F-S	F10	C	50.7127	6.92916	plastic	109	14.5	0	0	0	0
2018-05-23	Heimerzheim	F-S	F10	C	50.7127	6.92916	plastic	110	14.6	0	0	0	0
2018-05-23	Heimerzheim	F-S	F10	C	50.7127	6.92916	plastic	111	15.1	0	0	0	0
2018-05-23	Heimerzheim	F-S	F/S	C	50.71265	6.92891	plastic	112	16.2	0	0	0	0
2018-05-23	Heimerzheim	F-S	F/S	C	50.71265	6.92891	plastic	113	15.7	0	0	0	0
2018-05-23	Heimerzheim	F-S	F/S	C	50.71265	6.92891	plastic	114	15.8	0	0	0	0
2018-05-23	Heimerzheim	F-S	S10	C	50.71258	6.92868	plastic	115	15.7	0	0	0	0
2018-05-23	Heimerzheim	F-S	S10	C	50.71258	6.92868	plastic	116	15.7	0	0	0	0
2018-05-23	Heimerzheim	F-S	S10	C	50.71258	6.92868	plastic	117	15.7	0	0	0	0
2018-05-23	Heimerzheim	F-S	S100	C	50.71238	6.92755	plastic	118	17	0	0	0	0
2018-05-23	Heimerzheim	F-S	S100	C	50.71238	6.92755	plastic	119	17.3	0	0	0	0
2018-05-23	Heimerzheim	F-S	S100	C	50.71238	6.92755	plastic	120	17.1	0	0	0	0
2018-05-23	Heimerzheim	F-S	F100	D	50.72217	6.92573	plastic	121	16.4	0	0	0	0
2018-05-23	Heimerzheim	F-S	F100	D	50.72217	6.92573	plastic	122						toppled
2018-05-23	Heimerzheim	F-S	F100	D	50.72217	6.92573	plastic	123						toppled
2018-05-23	Heimerzheim	F-S	F10	D	50.72241	6.92445	plastic	124	14.8	0	0	0	0
2018-05-23	Heimerzheim	F-S	F10	D	50.72241	6.92445	plastic	125	15.4	0	0	0	0
2018-05-23	Heimerzheim	F-S	F10	D	50.72241	6.92445	plastic	126	15.6	0	0	0	0
2018-05-23	Heimerzheim	F-S	F/S	D	50.72248	6.9243	plastic	127	16.2	0	0	0	0
2018-05-23	Heimerzheim	F-S	F/S	D	50.72248	6.9243	plastic	128	16.1	0	0	0	0
2018-05-23	Heimerzheim	F-S	F/S	D	50.72248	6.9243	plastic	129	16.2	0	0	0	0
2018-05-23	Heimerzheim	F-S	S10	D	50.72255	6.92414	plastic	130	17.8	0	0	0	0
2018-05-23	Heimerzheim	F-S	S10	D	50.72255	6.92414	plastic	131	17.6	0	0	0	0
2018-05-23	Heimerzheim	F-S	S10	D	50.72255	6.92414	plastic	132	17	0	0	0	0
2018-05-23	Heimerzheim	F-S	S100	D	50.72306	6.92314	plastic	133	19	0	0	0	0
2018-05-23	Heimerzheim	F-S	S100	D	50.72306	6.92314	plastic	134	18.4	0	0	0	0
2018-05-23	Heimerzheim	F-S	S100	D	50.72306	6.92314	plastic	135	18.2	0	0	0	0
2018-05-23	Lohmar	F-S	F100	M	50.82381	7.25962	plastic	136	15.3	0	0	0	0
2018-05-23	Lohmar	F-S	F100	M	50.82381	7.25962	plastic	137	15.2	0	0	0	0
2018-05-23	Lohmar	F-S	F100	M	50.82381	7.25962	plastic	138	15.1	0	0	0	0
2018-05-23	Lohmar	F-S	F10	M	50.82413	7.26081	plastic	139	15.2	0	0	0	0
2018-05-23	Lohmar	F-S	F10	M	50.82413	7.26081	plastic	140	15.3	0	0	0	0
2018-05-23	Lohmar	F-S	F10	M	50.82413	7.26081	plastic	141	15.2	0	0	0	0
2018-05-23	Lohmar	F-S	F/S	M	50.82415	7.26099	plastic	142	15.3	0	0	0	0
2018-05-23	Lohmar	F-S	F/S	M	50.82415	7.26099	plastic	143	15.1	0	0	0	0
2018-05-23	Lohmar	F-S	F/S	M	50.82415	7.26099	plastic	144	14.9	0	0	0	0
2018-05-23	Lohmar	F-S	S10	M	50.82418	7.26113	plastic	145	16.1	0	0	0	0
2018-05-23	Lohmar	F-S	S10	M	50.82418	7.26113	plastic	146	15.8	0	0	0	0
2018-05-23	Lohmar	F-S	S10	M	50.82418	7.26113	plastic	147	15.8	0	0	0	0
2018-05-23	Lohmar	F-S	S100	M	50.8245	7.26235	plastic	148	16.6	0	0	0	0
2018-05-23	Lohmar	F-S	S100	M	50.8245	7.26235	plastic	149	16.4	0	0	0	0
2018-05-23	Lohmar	F-S	S100	M	50.8245	7.26235	plastic	150	16.6	0	0	0	0
2018-05-23	Siegburg	F-S	F100	D	50.79892	7.27215	plastic	151	15.6	0	1	0	0
2018-05-23	Siegburg	F-S	F100	D	50.79892	7.27215	plastic	152	15.7	0	1	0	0
2018-05-23	Siegburg	F-S	F100	D	50.79892	7.27215	plastic	153	15.2	0	0	0	0
2018-05-23	Siegburg	F-S	F10	D	50.79866	7.27115	plastic	154	16.1	0	0	0	0
2018-05-23	Siegburg	F-S	F10	D	50.79866	7.27115	plastic	155	15.7	0	0	0	0
2018-05-23	Siegburg	F-S	F10	D	50.79866	7.27115	plastic	156	15.7	0	0	0	0
2018-05-23	Siegburg	F-S	F/S	D	50.79863	7.27097	plastic	157	15.9	0	0	0	0
2018-05-23	Siegburg	F-S	F/S	D	50.79863	7.27097	plastic	158	15.4	0	0	0	0
2018-05-23	Siegburg	F-S	F/S	D	50.79863	7.27097	plastic	159	15.7	0	0	0	0
2018-05-23	Siegburg	F-S	S10	D	50.79862	7.27079	plastic	160	17.8	0	1	0	0
2018-05-23	Siegburg	F-S	S10	D	50.79862	7.27079	plastic	161	18	1	9	0	0
2018-05-23	Siegburg	F-S	S10	D	50.79862	7.27079	plastic	162	17.9	0	8	0	0
2018-05-23	Siegburg	F-S	S100	D	50.79813	7.27031	plastic	163	16.9	0	0	0	0
2018-05-23	Siegburg	F-S	S100	D	50.79813	7.27031	plastic	164	16.8	0	0	0	0
2018-05-23	Siegburg	F-S	S100	D	50.79813	7.27031	plastic	165	17	0	0	0	0
2018-05-23	Siegburg	F-S	F100	C	50.80569	7.26601	plastic	166	16.1	0	0	0	0
2018-05-23	Siegburg	F-S	F100	C	50.80569	7.26601	plastic	167	16.8	0	0	0	0
2018-05-23	Siegburg	F-S	F100	C	50.80569	7.26601	plastic	168	17.2	0	0	0	0
2018-05-23	Siegburg	F-S	F10	C	50.80512	7.26558	plastic	169	16.3	0	0	0	0
2018-05-23	Siegburg	F-S	F10	C	50.80512	7.26558	plastic	170	15.3	0	0	0	0
2018-05-23	Siegburg	F-S	F10	C	50.80512	7.26558	plastic	171	15.7	0	0	0	0
2018-05-23	Siegburg	F-S	F/S	C	50.80502	7.26546	plastic	172	17.1	0	0	0	0
2018-05-23	Siegburg	F-S	F/S	C	50.80502	7.26546	plastic	173	16.3	0	0	0	0
2018-05-23	Siegburg	F-S	F/S	C	50.80502	7.26546	plastic	174	17	0	0	0	0
2018-05-23	Siegburg	F-S	S10	C	50.80494	7.26534	plastic	175	16.4	0	0	0	0
2018-05-23	Siegburg	F-S	S10	C	50.80494	7.26534	plastic	176	16.3	0	0	0	0
2018-05-23	Siegburg	F-S	S10	C	50.80494	7.26534	plastic	177	16.4	0	0	0	0
2018-05-23	Siegburg	F-S	S100	C	50.8045	7.26462	plastic	178	17.8	0	0	0	0
2018-05-23	Siegburg	F-S	S100	C	50.8045	7.26462	plastic	179	17.6	0	0	0	0
2018-05-23	Siegburg	F-S	S100	C	50.8045	7.26462	plastic	180	17.4	0	0	0	0
2018-05-23	Siegburg	F-S	F100	M	50.80973	7.25485	plastic	181						toppled
2018-05-23	Siegburg	F-S	F100	M	50.80973	7.25485	plastic	182						toppled
2018-05-23	Siegburg	F-S	F100	M	50.80973	7.25485	plastic	183	18.3	0	0	0	0
2018-05-23	Siegburg	F-S	F10	M	50.80911	7.25437	plastic	184	17.1	0	0	0	0
2018-05-23	Siegburg	F-S	F10	M	50.80911	7.25437	plastic	185	17.2	0	0	0	0
2018-05-23	Siegburg	F-S	F10	M	50.80911	7.25437	plastic	186	17.2	0	0	0	0
2018-05-23	Siegburg	F-S	F/S	M	50.80898	7.2542	plastic	187	16.5	0	0	0	0
2018-05-23	Siegburg	F-S	F/S	M	50.80898	7.2542	plastic	188	16.4	0	0	0	0
2018-05-23	Siegburg	F-S	F/S	M	50.80898	7.2542	plastic	189	16.3	0	0	0	0
2018-05-23	Siegburg	F-S	S10	M	50.80895	7.25391	plastic	190	19.2	0	0	0	0
2018-05-23	Siegburg	F-S	S10	M	50.80895	7.25391	plastic	191	19.6	0	0	0	0
2018-05-23	Siegburg	F-S	S10	M	50.80895	7.25391	plastic	192	19.2	0	0	0	0
2018-05-23	Siegburg	F-S	S100	M	50.80847	7.25307	plastic	193	21.4	0	0	0	0
2018-05-23	Siegburg	F-S	S100	M	50.80847	7.25307	plastic	194						toppled
2018-05-23	Siegburg	F-S	S100	M	50.80847	7.25307	plastic	195	21.2	0	0	0	0
2018-05-23	Siegburg	F-S	F100	M	50.81029	7.23849	plastic	196	14.3	0	0	0	0
2018-05-23	Siegburg	F-S	F100	M	50.81029	7.23849	plastic	197	14.4	0	0	0	0
2018-05-23	Siegburg	F-S	F100	M	50.81029	7.23849	plastic	198	14.6	0	0	0	0
2018-05-23	Siegburg	F-S	F10	M	50.81021	7.23754	plastic	199	16.2	0	0	0	0
2018-05-23	Siegburg	F-S	F10	M	50.81021	7.23754	plastic	200	16.1	0	0	0	0
2018-05-23	Siegburg	F-S	F10	M	50.81021	7.23754	plastic	201	16.7	0	0	0	0
2018-05-23	Siegburg	F-S	F/S	M	50.81019	7.23737	plastic	202	17.8	0	0	0	0
2018-05-23	Siegburg	F-S	F/S	M	50.81019	7.23737	plastic	203	17.4	0	0	0	0
2018-05-23	Siegburg	F-S	F/S	M	50.81019	7.23737	plastic	204	18.3	0	0	0	0
2018-05-23	Siegburg	F-S	S10	M	50.81014	7.23723	plastic	205	19.8	0	0	0	0
2018-05-23	Siegburg	F-S	S10	M	50.81014	7.23723	plastic	206	19.5	0	0	0	0
2018-05-23	Siegburg	F-S	S10	M	50.81014	7.23723	plastic	207	20.2	0	0	0	0
2018-05-23	Siegburg	F-S	S100	M	50.80945	7.23647	plastic	208	18.7	0	0	0	0
2018-05-23	Siegburg	F-S	S100	M	50.80945	7.23647	plastic	209	18.8	0	0	0	0
2018-05-23	Siegburg	F-S	S100	M	50.80945	7.23647	plastic	210	19	0	0	0	0
2018-05-23	Siegburg	F-S	F100	D	50.80352	7.2321	plastic	211	16.7	0	0	0	0
2018-05-23	Siegburg	F-S	F100	D	50.80352	7.2321	plastic	212	16.5	0	0	0	0
2018-05-23	Siegburg	F-S	F100	D	50.80352	7.2321	plastic	213	16.6	0	0	0	0
2018-05-23	Siegburg	F-S	F10	D	50.80399	7.2328	plastic	214	17.7	0	0	0	0
2018-05-23	Siegburg	F-S	F10	D	50.80399	7.2328	plastic	215	17.1	0	0	0	0
2018-05-23	Siegburg	F-S	F10	D	50.80399	7.2328	plastic	216	17.8	0	0	0	0
2018-05-23	Siegburg	F-S	F/S	D	50.80408	7.23294	plastic	217	16.4	0	0	0	0
2018-05-23	Siegburg	F-S	F/S	D	50.80408	7.23294	plastic	218	16.8	0	0	0	0
2018-05-23	Siegburg	F-S	F/S	D	50.80408	7.23294	plastic	219	17.6	0	0	0	0
2018-05-23	Siegburg	F-S	S10	D	50.80413	7.2331	plastic	220	17.6	0	0	0	0
2018-05-23	Siegburg	F-S	S10	D	50.80413	7.2331	plastic	221	17.8	0	0	0	0
2018-05-23	Siegburg	F-S	S10	D	50.80413	7.2331	plastic	222	17.9	0	0	0	0
2018-05-23	Siegburg	F-S	S100	D	50.80472	7.23326	plastic	223	16.6	0	0	0	0
2018-05-23	Siegburg	F-S	S100	D	50.80472	7.23326	plastic	224	16.8	0	0	0	0
2018-05-23	Siegburg	F-S	S100	D	50.80472	7.23326	plastic	225	17.1	0	0	0	0
2018-05-23	Siegburg	F-S	F100	D	50.8091	7.20546	plastic	226	15.5	0	0	0	0
2018-05-23	Siegburg	F-S	F100	D	50.8091	7.20546	plastic	227	15.2	0	0	0	0
2018-05-23	Siegburg	F-S	F100	D	50.8091	7.20546	plastic	228	15.6	0	0	0	0
2018-05-23	Siegburg	F-S	F10	D	50.80889	7.2045	plastic	229	15.2	0	0	0	0
2018-05-23	Siegburg	F-S	F10	D	50.80889	7.2045	plastic	230	16.2	0	0	0	0
2018-05-23	Siegburg	F-S	F10	D	50.80889	7.2045	plastic	231	16.8	0	0	0	0
2018-05-23	Siegburg	F-S	F/S	D	50.80888	7.20433	plastic	232	17.5	0	0	0	0
2018-05-23	Siegburg	F-S	F/S	D	50.80888	7.20433	plastic	233	17.8	0	0	0	0
2018-05-23	Siegburg	F-S	F/S	D	50.80888	7.20433	plastic	234	17.6	0	0	0	0
2018-05-23	Siegburg	F-S	S10	D	50.80881	7.20413	plastic	235	18.8	0	0	0	0
2018-05-23	Siegburg	F-S	S10	D	50.80881	7.20413	plastic	236	18.8	0	0	0	0
2018-05-23	Siegburg	F-S	S10	D	50.80881	7.20413	plastic	237	19	0	0	0	0
2018-05-23	Siegburg	F-S	S100	D	50.80818	7.20398	plastic	238	19	0	0	0	0
2018-05-23	Siegburg	F-S	S100	D	50.80818	7.20398	plastic	239	18.7	0	0	0	0
2018-05-23	Siegburg	F-S	S100	D	50.80818	7.20398	plastic	240	18.3	0	0	0	0
2018-05-23	Lohmar	F-S	F100	M	50.8313	7.22012	plastic	241	14.1	0	0	0	0
2018-05-23	Lohmar	F-S	F100	M	50.8313	7.22012	plastic	242	13.9	0	0	0	0
2018-05-23	Lohmar	F-S	F100	M	50.8313	7.22012	plastic	243	13.6	0	0	0	0
2018-05-23	Lohmar	F-S	F10	M	50.83109	7.21916	plastic	244	14.4	0	0	0	0
2018-05-23	Lohmar	F-S	F10	M	50.83109	7.21916	plastic	245	14.2	0	0	0	0
2018-05-23	Lohmar	F-S	F10	M	50.83109	7.21916	plastic	246	14.2	0	0	0	0
2018-05-23	Lohmar	F-S	F/S	M	50.83105	7.21892	plastic	247	13.9	0	0	0	0
2018-05-23	Lohmar	F-S	F/S	M	50.83105	7.21892	plastic	248	13.7	0	0	0	0
2018-05-23	Lohmar	F-S	F/S	M	50.83105	7.21892	plastic	249	13.7	0	0	0	0
2018-05-23	Lohmar	F-S	S10	M	50.83099	7.21878	plastic	250	15.3	0	0	0	0
2018-05-23	Lohmar	F-S	S10	M	50.83099	7.21878	plastic	251	15.2	0	0	0	0
2018-05-23	Lohmar	F-S	S10	M	50.83099	7.21878	plastic	252	15.2	0	0	0	0
2018-05-23	Lohmar	F-S	S100	M	50.83068	7.21737	plastic	253	15	0	0	0	0
2018-05-23	Lohmar	F-S	S100	M	50.83068	7.21737	plastic	254	14.8	0	0	0	0
2018-05-23	Lohmar	F-S	S100	M	50.83068	7.21737	plastic	255	14.7	0	0	0	0
2018-05-23	Troisdorf	F-S	F100	C	50.82933	7.13674	plastic	256	15.4	0	0	0	0
2018-05-23	Troisdorf	F-S	F100	C	50.82933	7.13674	plastic	257	15.3	0	0	0	0
2018-05-23	Troisdorf	F-S	F100	C	50.82933	7.13674	plastic	258	14.9	0	0	0	0
2018-05-23	Troisdorf	F-S	F10	C	50.8288	7.13597	plastic	259	15.6	0	0	0	0
2018-05-23	Troisdorf	F-S	F10	C	50.8288	7.13597	plastic	260	15.4	0	0	0	0
2018-05-23	Troisdorf	F-S	F10	C	50.8288	7.13597	plastic	261	15.6	0	0	0	0
2018-05-23	Troisdorf	F-S	F/S	C	50.82871	7.13583	plastic	262	16	0	0	0	0
2018-05-23	Troisdorf	F-S	F/S	C	50.82871	7.13583	plastic	263	16.3	0	0	0	0
2018-05-23	Troisdorf	F-S	F/S	C	50.82871	7.13583	plastic	264	16.1	0	0	0	0
2018-05-23	Troisdorf	F-S	S10	C	50.82862	7.13568	plastic	265	16.6	0	0	0	0
2018-05-23	Troisdorf	F-S	S10	C	50.82862	7.13568	plastic	266	16.6	0	0	0	0
2018-05-23	Troisdorf	F-S	S10	C	50.82862	7.13568	plastic	267	16.6	4	0	0	0
2018-05-23	Troisdorf	F-S	S100	C	50.82816	7.13473	plastic	268	17.6	1	0	0	0
2018-05-23	Troisdorf	F-S	S100	C	50.82816	7.13473	plastic	269	17.8	0	0	0	0
2018-05-23	Troisdorf	F-S	S100	C	50.82816	7.13473	plastic	270	17.9	0	0	0	0
2018-06-12	Alfter	F-S	F100	M	50.72308	7.0117	plastic	1	17.6	0	16	0	0
2018-06-12	Alfter	F-S	F100	M	50.72308	7.0117	plastic	2	17.4	2	17	0	3
2018-06-12	Alfter	F-S	F100	M	50.72308	7.0117	plastic	3	17.3	0	26	0	3
2018-06-12	Alfter	F-S	F10	M	50.72316	7.0127	plastic	4	18.2	12	0	0	1
2018-06-12	Alfter	F-S	F10	M	50.72316	7.0127	plastic	5	18.7	4	0	0	0
2018-06-12	Alfter	F-S	F10	M	50.72316	7.0127	plastic	6	18.5	2	8	0	6
2018-06-12	Alfter	F-S	F/S	M	50.72319	7.01304	plastic	7	17.7	0	22	0	0
2018-06-12	Alfter	F-S	F/S	M	50.72319	7.01304	plastic	8	17.8	20	0	0	0
2018-06-12	Alfter	F-S	F/S	M	50.72319	7.01304	plastic	9	18.1	1	2	0	0
2018-06-12	Alfter	F-S	S10	M	50.72323	7.01335	plastic	10	19.1	0	0	0	0
2018-06-12	Alfter	F-S	S10	M	50.72323	7.01335	plastic	11	19.6	0	0	0	0
2018-06-12	Alfter	F-S	S10	M	50.72323	7.01335	plastic	12	19.5	0	0	0	0
2018-06-12	Alfter	F-S	S100	M	50.72329	7.01443	plastic	13	17.6	0	0	0	0
2018-06-12	Alfter	F-S	S100	M	50.72329	7.01443	plastic	14	17.4	0	0	0	0
2018-06-12	Alfter	F-S	S100	M	50.72329	7.01443	plastic	15	17.6	0	0	0	0
2018-06-12	Alfter	F-S	F100	M	50.70855	7.02891	plastic	16	15.5	0	13	0	1
2018-06-12	Alfter	F-S	F100	M	50.70855	7.02891	plastic	17	15.6	0	30	0	1
2018-06-12	Alfter	F-S	F100	M	50.70855	7.02891	plastic	18	15.8	0	25	0	4
2018-06-12	Alfter	F-S	F10	M	50.70927	7.02929	plastic	19	16.4	0	0	0	0
2018-06-12	Alfter	F-S	F10	M	50.70927	7.02929	plastic	20	15.9	29	0	0	3
2018-06-12	Alfter	F-S	F10	M	50.70927	7.02929	plastic	21	16.2	0	0	0	12
2018-06-12	Alfter	F-S	F/S	M	50.70945	7.02937	plastic	22	15.8	6	0	0	0
2018-06-12	Alfter	F-S	F/S	M	50.70945	7.02937	plastic	23	16	0	2	0	9
2018-06-12	Alfter	F-S	F/S	M	50.70945	7.02937	plastic	24	15.9	0	16	0	2
2018-06-12	Alfter	F-S	S10	M	50.70963	7.02951	plastic	25	16.2	0	0	0	0
2018-06-12	Alfter	F-S	S10	M	50.70963	7.02951	plastic	26	15.9	10	0	0	0
2018-06-12	Alfter	F-S	S10	M	50.70963	7.02951	plastic	27	16.3	0	0	0	0
2018-06-12	Alfter	F-S	S100	M	50.71021	7.02974	plastic	28	16.3	23	0	0	0
2018-06-12	Alfter	F-S	S100	M	50.71021	7.02974	plastic	29	16.2	5	0	0	0
2018-06-12	Alfter	F-S	S100	M	50.71021	7.02974	plastic	30	16.5	0	0	0	0
2018-06-12	Bonn Süd	F-S	F100	M	50.69231	7.05149	plastic	31	15.1	0	0	0	0
2018-06-12	Bonn Süd	F-S	F100	M	50.69231	7.05149	plastic	32	15.2	0	0	0	0
2018-06-12	Bonn Süd	F-S	F100	M	50.69231	7.05149	plastic	33	15.2	2	0	0	0
2018-06-12	Bonn Süd	F-S	F10	M	50.69299	7.05185	plastic	34	16	19	0	0	0
2018-06-12	Bonn Süd	F-S	F10	M	50.69299	7.05185	plastic	35	15.8	0	0	0	0
2018-06-12	Bonn Süd	F-S	F10	M	50.69299	7.05185	plastic	36	15.6	0	0	0	0
2018-06-12	Bonn Süd	F-S	F/S	M	50.69317	7.05195	plastic	37	16.5	0	0	0	0
2018-06-12	Bonn Süd	F-S	F/S	M	50.69317	7.05195	plastic	38	16.2	42	0	0	0
2018-06-12	Bonn Süd	F-S	F/S	M	50.69317	7.05195	plastic	39	16.1	0	0	0	0
2018-06-12	Bonn Süd	F-S	S10	M	50.69334	7.05216	plastic	40	17	0	0	0	0
2018-06-12	Bonn Süd	F-S	S10	M	50.69334	7.05216	plastic	41	16.7	0	0	0	0
2018-06-12	Bonn Süd	F-S	S10	M	50.69334	7.05216	plastic	42	17	0	0	0	0
2018-06-12	Bonn Süd	F-S	S100	M	50.69399	7.05256	plastic	43	16.6	0	0	0	0
2018-06-12	Bonn Süd	F-S	S100	M	50.69399	7.05256	plastic	44	16.7	0	0	0	0
2018-06-12	Bonn Süd	F-S	S100	M	50.69399	7.05256	plastic	45	16.6	0	7	0	0
2018-06-12	Bonn Süd	F-S	F100	C	50.69369	7.03535	plastic	46	15.3	0	0	0	0
2018-06-12	Bonn Süd	F-S	F100	C	50.69369	7.03535	plastic	47	15.2	0	0	0	0
2018-06-12	Bonn Süd	F-S	F100	C	50.69369	7.03535	plastic	48	15.1	0	0	0	0
2018-06-12	Bonn Süd	F-S	F10	C	50.69359	7.03452	plastic	49	15.4	0	0	0	0
2018-06-12	Bonn Süd	F-S	F10	C	50.69359	7.03452	plastic	50	15.6	0	0	0	0
2018-06-12	Bonn Süd	F-S	F10	C	50.69359	7.03452	plastic	51	15.3	0	0	0	0
2018-06-12	Bonn Süd	F-S	F/S	C	50.69349	7.03428	plastic	52	16.1	0	0	0	0
2018-06-12	Bonn Süd	F-S	F/S	C	50.69349	7.03428	plastic	53	15.8	0	0	0	0
2018-06-12	Bonn Süd	F-S	F/S	C	50.69349	7.03428	plastic	54	16	0	0	0	0
2018-06-12	Bonn Süd	F-S	S10	C	50.69335	7.03409	plastic	55	16.3	1	23	0	0
2018-06-12	Bonn Süd	F-S	S10	C	50.69335	7.03409	plastic	56	16.2	6	0	0	0
2018-06-12	Bonn Süd	F-S	S10	C	50.69335	7.03409	plastic	57	16.1	0	37	0	0
2018-06-12	Bonn Süd	F-S	S100	C	50.69283	7.03394	plastic	58	17.6	0	0	0	0
2018-06-12	Bonn Süd	F-S	S100	C	50.69283	7.03394	plastic	59	17.3	0	0	0	0
2018-06-12	Bonn Süd	F-S	S100	C	50.69283	7.03394	plastic	60	17	0	0	0	0
2018-06-12	Bonn Süd	F-S	F100	D	50.68775	7.03491	plastic	61	15.3	0	0	0	0
2018-06-12	Bonn Süd	F-S	F100	D	50.68775	7.03491	plastic	62	15.2	0	0	0	0
2018-06-12	Bonn Süd	F-S	F100	D	50.68775	7.03491	plastic	63	15.1	0	0	0	0
2018-06-12	Bonn Süd	F-S	F10	D	50.68811	7.03428	plastic	64	15.4	0	0	0	0
2018-06-12	Bonn Süd	F-S	F10	D	50.68811	7.03428	plastic	65	15.3	0	0	0	0
2018-06-12	Bonn Süd	F-S	F10	D	50.68811	7.03428	plastic	66	15.3	0	0	0	0
2018-06-12	Bonn Süd	F-S	F/S	D	50.68822	7.03405	plastic	67	15.2	0	0	0	0
2018-06-12	Bonn Süd	F-S	F/S	D	50.68822	7.03405	plastic	68	15.1	0	0	0	0
2018-06-12	Bonn Süd	F-S	F/S	D	50.68822	7.03405	plastic	69	15.3	0	0	0	0
2018-06-12	Bonn Süd	F-S	S10	D	50.68829	7.0338	plastic	70	16.4	0	10	0	0
2018-06-12	Bonn Süd	F-S	S10	D	50.68829	7.0338	plastic	71	16.3	0	13	0	0
2018-06-12	Bonn Süd	F-S	S10	D	50.68829	7.0338	plastic	72	16.1	0	1	0	0
2018-06-12	Bonn Süd	F-S	S100	D	50.68863	7.03316	plastic	73	17.7	0	0	0	0
2018-06-12	Bonn Süd	F-S	S100	D	50.68863	7.03316	plastic	74	18	0	0	0	0
2018-06-12	Bonn Süd	F-S	S100	D	50.68863	7.03316	plastic	75	18.3	0	0	0	0
2018-06-12	Buschhoven	F-S	F100	C	50.68008	6.98434	plastic	76	15.8	0	6	0	1
2018-06-12	Buschhoven	F-S	F100	C	50.68008	6.98434	plastic	77	15.7	0	0	0	1
2018-06-12	Buschhoven	F-S	F100	C	50.68008	6.98434	plastic	78	15.8	0	0	0	0
2018-06-12	Buschhoven	F-S	F10	C	50.68024	6.98325	plastic	79	15.5	2	10	0	0
2018-06-12	Buschhoven	F-S	F10	C	50.68024	6.98325	plastic	80	15.8	10	0	0	0
2018-06-12	Buschhoven	F-S	F10	C	50.68024	6.98325	plastic	81	15.6	0	27	0	0
2018-06-12	Buschhoven	F-S	F/S	C	50.68028	6.98301	plastic	82	16.2	3	0	0	0
2018-06-12	Buschhoven	F-S	F/S	C	50.68028	6.98301	plastic	83	16.3	0	0	0	0
2018-06-12	Buschhoven	F-S	F/S	C	50.68028	6.98301	plastic	84	16.5	0	0	0	0
2018-06-12	Buschhoven	F-S	S10	C	50.68032	6.98273	plastic	85	16.7	0	0	0	0
2018-06-12	Buschhoven	F-S	S10	C	50.68032	6.98273	plastic	86	16.6	0	0	0	0
2018-06-12	Buschhoven	F-S	S10	C	50.68032	6.98273	plastic	87	16.6	0	0	0	0
2018-06-12	Buschhoven	F-S	S100	C	50.68012	6.98143	plastic	88	17.6	27	7	0	0
2018-06-12	Buschhoven	F-S	S100	C	50.68012	6.98143	plastic	89	17.5	44	19	0	0
2018-06-12	Buschhoven	F-S	S100	C	50.68012	6.98143	plastic	90	17.6	3	6	0	0
2018-06-12	Buschhoven	F-S	F100	D	50.68345	6.98635	plastic	91		1	0	0	0
2018-06-12	Buschhoven	F-S	F100	D	50.68345	6.98635	plastic	92		0	0	0	0
2018-06-12	Buschhoven	F-S	F100	D	50.68345	6.98635	plastic	93		0	0	0	0
2018-06-12	Buschhoven	F-S	F10	D	50.68324	6.98527	plastic	94	15.8	0	22	0	0
2018-06-12	Buschhoven	F-S	F10	D	50.68324	6.98527	plastic	95	15.3	0	0	0	0
2018-06-12	Buschhoven	F-S	F10	D	50.68324	6.98527	plastic	96	15.3	1	37	0	1
2018-06-12	Buschhoven	F-S	F/S	D	50.68318	6.98502	plastic	97	15.8	2	20	0	5
2018-06-12	Buschhoven	F-S	F/S	D	50.68318	6.98502	plastic	98	16	0	4	0	0
2018-06-12	Buschhoven	F-S	F/S	D	50.68318	6.98502	plastic	99	16	0	0	0	0
2018-06-12	Buschhoven	F-S	S10	D	50.68313	6.98475	plastic	100	16.2	1	31	0	0
2018-06-12	Buschhoven	F-S	S10	D	50.68313	6.98475	plastic	101	15.8	0	0	0	0
2018-06-12	Buschhoven	F-S	S10	D	50.68313	6.98475	plastic	102	15.7	0	5	0	0
2018-06-12	Buschhoven	F-S	S100	D	50.6829	6.98366	plastic	103	16.2	0	0	0	0
2018-06-12	Buschhoven	F-S	S100	D	50.6829	6.98366	plastic	104	16.4	0	0	0	0
2018-06-12	Buschhoven	F-S	S100	D	50.6829	6.98366	plastic	105	16.7	0	0	0	0
2018-06-12	Heimerzheim	F-S	F100	C	50.71292	6.93023	plastic	106	15.9	0	10	0	0
2018-06-12	Heimerzheim	F-S	F100	C	50.71292	6.93023	plastic	107	15.8	0	21	0	0
2018-06-12	Heimerzheim	F-S	F100	C	50.71292	6.93023	plastic	108	15.5	0	4	0	0
2018-06-12	Heimerzheim	F-S	F10	C	50.7127	6.92916	plastic	109	15.6	1	58	0	1
2018-06-12	Heimerzheim	F-S	F10	C	50.7127	6.92916	plastic	110	15.7	1	32	0	0
2018-06-12	Heimerzheim	F-S	F10	C	50.7127	6.92916	plastic	111	15.6	0	27	0	0
2018-06-12	Heimerzheim	F-S	F/S	C	50.71265	6.92891	plastic	112	15.8	0	0	0	31
2018-06-12	Heimerzheim	F-S	F/S	C	50.71265	6.92891	plastic	113	15.7	0	0	0	0
2018-06-12	Heimerzheim	F-S	F/S	C	50.71265	6.92891	plastic	114	15.7	0	0	0	3
2018-06-12	Heimerzheim	F-S	S10	C	50.71258	6.92868	plastic	115	15.5	22	0	0	0
2018-06-12	Heimerzheim	F-S	S10	C	50.71258	6.92868	plastic	116	16	0	0	0	0
2018-06-12	Heimerzheim	F-S	S10	C	50.71258	6.92868	plastic	117	16.7	5	0	0	2
2018-06-12	Heimerzheim	F-S	S100	C	50.71238	6.92755	plastic	118	17.3	0	0	0	0
2018-06-12	Heimerzheim	F-S	S100	C	50.71238	6.92755	plastic	119	16.6	0	0	0	0
2018-06-12	Heimerzheim	F-S	S100	C	50.71238	6.92755	plastic	120	16.2	0	0	0	0
2018-06-12	Heimerzheim	F-S	F100	D	50.72217	6.92573	plastic	121	15.3	1	1	0	5
2018-06-12	Heimerzheim	F-S	F100	D	50.72217	6.92573	plastic	122	15.6	1	0	0	0
2018-06-12	Heimerzheim	F-S	F100	D	50.72217	6.92573	plastic	123	15.5	1	0	0	0
2018-06-12	Heimerzheim	F-S	F10	D	50.72241	6.92445	plastic	124	15.3	0	12	0	5
2018-06-12	Heimerzheim	F-S	F10	D	50.72241	6.92445	plastic	125	15.6	0	36	0	1
2018-06-12	Heimerzheim	F-S	F10	D	50.72241	6.92445	plastic	126	16	0	1	0	1
2018-06-12	Heimerzheim	F-S	F/S	D	50.72248	6.9243	plastic	127	15.3	0	0	0	0
2018-06-12	Heimerzheim	F-S	F/S	D	50.72248	6.9243	plastic	128	15.8	0	0	0	0
2018-06-12	Heimerzheim	F-S	F/S	D	50.72248	6.9243	plastic	129	15.5	0	0	0	0
2018-06-12	Heimerzheim	F-S	S10	D	50.72255	6.92414	plastic	130	16.7	1	26	0	0
2018-06-12	Heimerzheim	F-S	S10	D	50.72255	6.92414	plastic	131	16.8	0	30	0	0
2018-06-12	Heimerzheim	F-S	S10	D	50.72255	6.92414	plastic	132	16.6	0	24	0	0
2018-06-12	Heimerzheim	F-S	S100	D	50.72306	6.92314	plastic	133	16.3	0	0	0	0
2018-06-12	Heimerzheim	F-S	S100	D	50.72306	6.92314	plastic	134	16.6	0	0	0	0
2018-06-12	Heimerzheim	F-S	S100	D	50.72306	6.92314	plastic	135	17	0	0	0	0
2018-06-12	Lohmar	F-S	F100	M	50.82381	7.25962	plastic	136	15.7	0	0	0	0
2018-06-12	Lohmar	F-S	F100	M	50.82381	7.25962	plastic	137	15.6	0	0	0	0
2018-06-12	Lohmar	F-S	F100	M	50.82381	7.25962	plastic	138	15.5	0	16	0	0
2018-06-12	Lohmar	F-S	F10	M	50.82413	7.26081	plastic	139	15.8	0	22	0	0
2018-06-12	Lohmar	F-S	F10	M	50.82413	7.26081	plastic	140	15.8	1	43	0	3
2018-06-12	Lohmar	F-S	F10	M	50.82413	7.26081	plastic	141	15.8	1	19	0	1
2018-06-12	Lohmar	F-S	F/S	M	50.82415	7.26099	plastic	142	15.8	14	0	0	4
2018-06-12	Lohmar	F-S	F/S	M	50.82415	7.26099	plastic	143	16.1	1	0	0	15
2018-06-12	Lohmar	F-S	F/S	M	50.82415	7.26099	plastic	144	16	4	0	0	0
2018-06-12	Lohmar	F-S	S10	M	50.82418	7.26113	plastic	145	15.6	4	0	0	0
2018-06-12	Lohmar	F-S	S10	M	50.82418	7.26113	plastic	146	15.4	0	0	0	0
2018-06-12	Lohmar	F-S	S10	M	50.82418	7.26113	plastic	147	15.3	0	0	0	0
2018-06-12	Lohmar	F-S	S100	M	50.8245	7.26235	plastic	148	17.3	0	0	0	0
2018-06-12	Lohmar	F-S	S100	M	50.8245	7.26235	plastic	149	17.2	0	0	0	0
2018-06-12	Lohmar	F-S	S100	M	50.8245	7.26235	plastic	150	17.6	0	0	0	0
2018-06-12	Siegburg	F-S	F100	D	50.79892	7.27215	plastic	151	13.5	0	62	0	1
2018-06-12	Siegburg	F-S	F100	D	50.79892	7.27215	plastic	152	13.7	1	52	0	2
2018-06-12	Siegburg	F-S	F100	D	50.79892	7.27215	plastic	153	13.4	0	25	0	5
2018-06-12	Siegburg	F-S	F10	D	50.79866	7.27115	plastic	154	14.2	0	0	0	0
2018-06-12	Siegburg	F-S	F10	D	50.79866	7.27115	plastic	155	13.8	0	0	0	15
2018-06-12	Siegburg	F-S	F10	D	50.79866	7.27115	plastic	156	14.2	0	11	0	36
2018-06-12	Siegburg	F-S	F/S	D	50.79863	7.27097	plastic	157	14.9	0	19	0	0
2018-06-12	Siegburg	F-S	F/S	D	50.79863	7.27097	plastic	158	14.3	7	6	0	4
2018-06-12	Siegburg	F-S	F/S	D	50.79863	7.27097	plastic	159	14.1	0	30	0	2
2018-06-12	Siegburg	F-S	S10	D	50.79862	7.27079	plastic	160						toppled
2018-06-12	Siegburg	F-S	S10	D	50.79862	7.27079	plastic	161	15.6	1	23	0	0
2018-06-12	Siegburg	F-S	S10	D	50.79862	7.27079	plastic	162						toppled
2018-06-12	Siegburg	F-S	S100	D	50.79813	7.27031	plastic	163	14.2	19	13	0	0
2018-06-12	Siegburg	F-S	S100	D	50.79813	7.27031	plastic	164	13.9	8	0	0	0
2018-06-12	Siegburg	F-S	S100	D	50.79813	7.27031	plastic	165	13.7	4	0	0	0
2018-06-12	Siegburg	F-S	F100	C	50.80569	7.26601	plastic	166	14.1	0	23	0	0
2018-06-12	Siegburg	F-S	F100	C	50.80569	7.26601	plastic	167	14.1	0	5	0	0
2018-06-12	Siegburg	F-S	F100	C	50.80569	7.26601	plastic	168	14.2	1	4	0	0
2018-06-12	Siegburg	F-S	F10	C	50.80512	7.26558	plastic	169	13.8	0	36	0	0
2018-06-12	Siegburg	F-S	F10	C	50.80512	7.26558	plastic	170	14	0	43	0	0
2018-06-12	Siegburg	F-S	F10	C	50.80512	7.26558	plastic	171	13.7	1	8	0	0
2018-06-12	Siegburg	F-S	F/S	C	50.80502	7.26546	plastic	172	14.1	8	0	0	0
2018-06-12	Siegburg	F-S	F/S	C	50.80502	7.26546	plastic	173	14	7	0	0	0
2018-06-12	Siegburg	F-S	F/S	C	50.80502	7.26546	plastic	174	14.1	0	15	0	0
2018-06-12	Siegburg	F-S	S10	C	50.80494	7.26534	plastic	175	14.3	0	0	0	0
2018-06-12	Siegburg	F-S	S10	C	50.80494	7.26534	plastic	176	14.3	0	0	0	9
2018-06-12	Siegburg	F-S	S10	C	50.80494	7.26534	plastic	177	14.6	0	0	0	0
2018-06-12	Siegburg	F-S	S100	C	50.8045	7.26462	plastic	178						missing
2018-06-12	Siegburg	F-S	S100	C	50.8045	7.26462	plastic	179						missing
2018-06-12	Siegburg	F-S	S100	C	50.8045	7.26462	plastic	180	14.6	0	0	0	0
2018-06-12	Siegburg	F-S	F100	M	50.80973	7.25485	plastic	181	14.7	5	28	0	0
2018-06-12	Siegburg	F-S	F100	M	50.80973	7.25485	plastic	182	14.6	8	0	0	0
2018-06-12	Siegburg	F-S	F100	M	50.80973	7.25485	plastic	183	14.6	2	36	0	0
2018-06-12	Siegburg	F-S	F10	M	50.80911	7.25437	plastic	184	14.2	1	22	0	1
2018-06-12	Siegburg	F-S	F10	M	50.80911	7.25437	plastic	185	14	0	3	0	0
2018-06-12	Siegburg	F-S	F10	M	50.80911	7.25437	plastic	186	13.7	0	11	0	0
2018-06-12	Siegburg	F-S	F/S	M	50.80898	7.2542	plastic	187	14.1	6	8	0	0
2018-06-12	Siegburg	F-S	F/S	M	50.80898	7.2542	plastic	188						toppled
2018-06-12	Siegburg	F-S	F/S	M	50.80898	7.2542	plastic	189						toppled
2018-06-12	Siegburg	F-S	S10	M	50.80895	7.25391	plastic	190	15.6	0	3	0	0
2018-06-12	Siegburg	F-S	S10	M	50.80895	7.25391	plastic	191	15.3	1	24	0	0
2018-06-12	Siegburg	F-S	S10	M	50.80895	7.25391	plastic	192	15.1	0	3	0	0
2018-06-12	Siegburg	F-S	S100	M	50.80847	7.25307	plastic	193	15.8	3	2	0	0
2018-06-12	Siegburg	F-S	S100	M	50.80847	7.25307	plastic	194	15.4	1	3	0	0
2018-06-12	Siegburg	F-S	S100	M	50.80847	7.25307	plastic	195	15.3	0	1	0	0
2018-06-12	Siegburg	F-S	F100	M	50.81029	7.23849	plastic	196	14.2	33	2	0	0
2018-06-12	Siegburg	F-S	F100	M	50.81029	7.23849	plastic	197	13.9	5	2	0	0
2018-06-12	Siegburg	F-S	F100	M	50.81029	7.23849	plastic	198	13.8	0	17	0	0
2018-06-12	Siegburg	F-S	F10	M	50.81021	7.23754	plastic	199	14.4	0	3	0	0
2018-06-12	Siegburg	F-S	F10	M	50.81021	7.23754	plastic	200	14.1	1	0	0	0
2018-06-12	Siegburg	F-S	F10	M	50.81021	7.23754	plastic	201	14.1	1	5	0	0
2018-06-12	Siegburg	F-S	F/S	M	50.81019	7.23737	plastic	202	15.2	0	7	0	0
2018-06-12	Siegburg	F-S	F/S	M	50.81019	7.23737	plastic	203	15.1	0	4	0	0
2018-06-12	Siegburg	F-S	F/S	M	50.81019	7.23737	plastic	204	14.8	0	14	0	0
2018-06-12	Siegburg	F-S	S10	M	50.81014	7.23723	plastic	205	15.4	1	10	0	0
2018-06-12	Siegburg	F-S	S10	M	50.81014	7.23723	plastic	206	15.6	1	22	0	1
2018-06-12	Siegburg	F-S	S10	M	50.81014	7.23723	plastic	207	15.4	0	3	0	0
2018-06-12	Siegburg	F-S	S100	M	50.80945	7.23647	plastic	208	16.3	0	1	0	0
2018-06-12	Siegburg	F-S	S100	M	50.80945	7.23647	plastic	209	15.8	0	0	0	0
2018-06-12	Siegburg	F-S	S100	M	50.80945	7.23647	plastic	210	15.8	0	9	0	0
2018-06-12	Siegburg	F-S	F100	D	50.80352	7.2321	plastic	211	14.5	5	0	0	0
2018-06-12	Siegburg	F-S	F100	D	50.80352	7.2321	plastic	212	14.5	4	0	0	0
2018-06-12	Siegburg	F-S	F100	D	50.80352	7.2321	plastic	213	14.4	0	0	0	0
2018-06-12	Siegburg	F-S	F10	D	50.80399	7.2328	plastic	214	15.7	0	41	0	2
2018-06-12	Siegburg	F-S	F10	D	50.80399	7.2328	plastic	215	16.2	0	2	0	3
2018-06-12	Siegburg	F-S	F10	D	50.80399	7.2328	plastic	216	16.3	0	2	0	2
2018-06-12	Siegburg	F-S	F/S	D	50.80408	7.23294	plastic	217	14.9	0	28	0	0
2018-06-12	Siegburg	F-S	F/S	D	50.80408	7.23294	plastic	218	14.8	0	6	0	0
2018-06-12	Siegburg	F-S	F/S	D	50.80408	7.23294	plastic	219	14.6	0	0	0	0
2018-06-12	Siegburg	F-S	S10	D	50.80413	7.2331	plastic	220						toppled
2018-06-12	Siegburg	F-S	S10	D	50.80413	7.2331	plastic	221						toppled
2018-06-12	Siegburg	F-S	S10	D	50.80413	7.2331	plastic	222						toppled
2018-06-12	Siegburg	F-S	S100	D	50.80472	7.23326	plastic	223	16.1	3	0	0	0
2018-06-12	Siegburg	F-S	S100	D	50.80472	7.23326	plastic	224	15.7	0	0	0	0
2018-06-12	Siegburg	F-S	S100	D	50.80472	7.23326	plastic	225	15.8	4	0	0	0
2018-06-12	Siegburg	F-S	F100	D	50.8091	7.20546	plastic	226	14.7	2	0	0	0
2018-06-12	Siegburg	F-S	F100	D	50.8091	7.20546	plastic	227	14.3	8	0	0	0
2018-06-12	Siegburg	F-S	F100	D	50.8091	7.20546	plastic	228	14.5	0	0	0	0
2018-06-12	Siegburg	F-S	F10	D	50.80889	7.2045	plastic	229	14.9	39	0	0	0
2018-06-12	Siegburg	F-S	F10	D	50.80889	7.2045	plastic	230	15	4	0	0	0
2018-06-12	Siegburg	F-S	F10	D	50.80889	7.2045	plastic	231	14.9	2	0	0	0
2018-06-12	Siegburg	F-S	F/S	D	50.80888	7.20433	plastic	232	14.9	8	0	0	0
2018-06-12	Siegburg	F-S	F/S	D	50.80888	7.20433	plastic	233	14.9	6	0	0	0
2018-06-12	Siegburg	F-S	F/S	D	50.80888	7.20433	plastic	234	15.1	0	0	0	0
2018-06-12	Siegburg	F-S	S10	D	50.80881	7.20413	plastic	235	16.2	19	0	0	0
2018-06-12	Siegburg	F-S	S10	D	50.80881	7.20413	plastic	236	16.2	0	0	0	0
2018-06-12	Siegburg	F-S	S10	D	50.80881	7.20413	plastic	237	16.1	0	0	0	0
2018-06-12	Siegburg	F-S	S100	D	50.80818	7.20398	plastic	238	16.6	0	0	0	0
2018-06-12	Siegburg	F-S	S100	D	50.80818	7.20398	plastic	239	16.6	4	0	0	0
2018-06-12	Siegburg	F-S	S100	D	50.80818	7.20398	plastic	240	16.3	0	0	0	0
2018-06-12	Lohmar	F-S	F100	M	50.8313	7.22012	plastic	241	15.1	0	36	0	1
2018-06-12	Lohmar	F-S	F100	M	50.8313	7.22012	plastic	242	15.2	0	1	0	1
2018-06-12	Lohmar	F-S	F100	M	50.8313	7.22012	plastic	243	15.1	0	6	0	0
2018-06-12	Lohmar	F-S	F10	M	50.83109	7.21916	plastic	244	15.4	35	0	0	0
2018-06-12	Lohmar	F-S	F10	M	50.83109	7.21916	plastic	245	15.3	5	0	0	0
2018-06-12	Lohmar	F-S	F10	M	50.83109	7.21916	plastic	246	15.2	4	0	0	0
2018-06-12	Lohmar	F-S	F/S	M	50.83105	7.21892	plastic	247	15.1	0	0	0	0
2018-06-12	Lohmar	F-S	F/S	M	50.83105	7.21892	plastic	248	14.8	0	13	0	0
2018-06-12	Lohmar	F-S	F/S	M	50.83105	7.21892	plastic	249	14.7	0	13	0	0
2018-06-12	Lohmar	F-S	S10	M	50.83099	7.21878	plastic	250	16.3	0	12	0	0
2018-06-12	Lohmar	F-S	S10	M	50.83099	7.21878	plastic	251	16.1	0	9	0	0
2018-06-12	Lohmar	F-S	S10	M	50.83099	7.21878	plastic	252	16.2	0	11	0	0
2018-06-12	Lohmar	F-S	S100	M	50.83068	7.21737	plastic	253	17.1	5	54	0	0
2018-06-12	Lohmar	F-S	S100	M	50.83068	7.21737	plastic	254	16.8	0	0	0	0
2018-06-12	Lohmar	F-S	S100	M	50.83068	7.21737	plastic	255	16.8	5	0	0	0
2018-06-12	Troisdorf	F-S	F100	C	50.82933	7.13674	plastic	256	15.4	3	0	0	0
2018-06-12	Troisdorf	F-S	F100	C	50.82933	7.13674	plastic	257	15.7	7	0	0	0
2018-06-12	Troisdorf	F-S	F100	C	50.82933	7.13674	plastic	258	15.8	0	0	0	0
2018-06-12	Troisdorf	F-S	F10	C	50.8288	7.13597	plastic	259	15.4	7	0	0	0
2018-06-12	Troisdorf	F-S	F10	C	50.8288	7.13597	plastic	260	15.3	0	9	0	0
2018-06-12	Troisdorf	F-S	F10	C	50.8288	7.13597	plastic	261	15.3	0	9	0	0
2018-06-12	Troisdorf	F-S	F/S	C	50.82871	7.13583	plastic	262	15.8	22	8	0	0
2018-06-12	Troisdorf	F-S	F/S	C	50.82871	7.13583	plastic	263	15.6	0	17	0	0
2018-06-12	Troisdorf	F-S	F/S	C	50.82871	7.13583	plastic	264						toppled
2018-06-12	Troisdorf	F-S	S10	C	50.82862	7.13568	plastic	265	17.1	0	0	0	0
2018-06-12	Troisdorf	F-S	S10	C	50.82862	7.13568	plastic	266	17.2	8	0	0	0
2018-06-12	Troisdorf	F-S	S10	C	50.82862	7.13568	plastic	267	16.8	5	0	0	0
2018-06-12	Troisdorf	F-S	S100	C	50.82816	7.13473	plastic	268	16.7	3	0	0	0
2018-06-12	Troisdorf	F-S	S100	C	50.82816	7.13473	plastic	269	16.6	0	1	0	0
2018-06-12	Troisdorf	F-S	S100	C	50.82816	7.13473	plastic	270						missing
2018-07-05	Alfter	F-S	F100	M	50.72308	7.0117	plastic	1	17.2	0	2	0	0
2018-07-05	Alfter	F-S	F100	M	50.72308	7.0117	plastic	2						dry
2018-07-05	Alfter	F-S	F100	M	50.72308	7.0117	plastic	3						dry
2018-07-05	Alfter	F-S	F10	M	50.72316	7.0127	plastic	4	18.3	0	1	0	1
2018-07-05	Alfter	F-S	F10	M	50.72316	7.0127	plastic	5	17.6	0	0	0	0
2018-07-05	Alfter	F-S	F10	M	50.72316	7.0127	plastic	6	17.5	0	0	0	0
2018-07-05	Alfter	F-S	F/S	M	50.72319	7.01304	plastic	7						dry
2018-07-05	Alfter	F-S	F/S	M	50.72319	7.01304	plastic	8						dry
2018-07-05	Alfter	F-S	F/S	M	50.72319	7.01304	plastic	9						dry
2018-07-05	Alfter	F-S	S10	M	50.72323	7.01335	plastic	10	19.2	0	0	0	0
2018-07-05	Alfter	F-S	S10	M	50.72323	7.01335	plastic	11						dry
2018-07-05	Alfter	F-S	S10	M	50.72323	7.01335	plastic	12	18.9	0	0	0	0
2018-07-05	Alfter	F-S	S100	M	50.72329	7.01443	plastic	13	17.7	15	0	0	0
2018-07-05	Alfter	F-S	S100	M	50.72329	7.01443	plastic	14	17.6	0	0	0	0
2018-07-05	Alfter	F-S	S100	M	50.72329	7.01443	plastic	15	17.6	0	0	0	0
2018-07-05	Alfter	F-S	F100	M	50.70855	7.02891	plastic	16						dry
2018-07-05	Alfter	F-S	F100	M	50.70855	7.02891	plastic	17						dry
2018-07-05	Alfter	F-S	F100	M	50.70855	7.02891	plastic	18						dry
2018-07-05	Alfter	F-S	F10	M	50.70927	7.02929	plastic	19						dry
2018-07-05	Alfter	F-S	F10	M	50.70927	7.02929	plastic	20						dry
2018-07-05	Alfter	F-S	F10	M	50.70927	7.02929	plastic	21						dry
2018-07-05	Alfter	F-S	F/S	M	50.70945	7.02937	plastic	22						dry
2018-07-05	Alfter	F-S	F/S	M	50.70945	7.02937	plastic	23						dry
2018-07-05	Alfter	F-S	F/S	M	50.70945	7.02937	plastic	24						dry
2018-07-05	Alfter	F-S	S10	M	50.70963	7.02951	plastic	25		12	0	0	0
2018-07-05	Alfter	F-S	S10	M	50.70963	7.02951	plastic	26						dry
2018-07-05	Alfter	F-S	S10	M	50.70963	7.02951	plastic	27	18.1	0	0	0	0
2018-07-05	Alfter	F-S	S100	M	50.71021	7.02974	plastic	28						dry
2018-07-05	Alfter	F-S	S100	M	50.71021	7.02974	plastic	29						dry
2018-07-05	Alfter	F-S	S100	M	50.71021	7.02974	plastic	30	22.7	0	20	0	0
2018-07-05	Bonn Süd	F-S	F100	M	50.69231	7.05149	plastic	31						dry
2018-07-05	Bonn Süd	F-S	F100	M	50.69231	7.05149	plastic	32	16.6	1	0	0	1
2018-07-05	Bonn Süd	F-S	F100	M	50.69231	7.05149	plastic	33	16.8	0	0	0	0
2018-07-05	Bonn Süd	F-S	F10	M	50.69299	7.05185	plastic	34	17.1	0	0	0	0
2018-07-05	Bonn Süd	F-S	F10	M	50.69299	7.05185	plastic	35	16.8	0	0	0	0
2018-07-05	Bonn Süd	F-S	F10	M	50.69299	7.05185	plastic	36	16.7	0	0	0	0
2018-07-05	Bonn Süd	F-S	F/S	M	50.69317	7.05195	plastic	37	18.2	20	0	0	0
2018-07-05	Bonn Süd	F-S	F/S	M	50.69317	7.05195	plastic	38	18.6	10	0	0	0
2018-07-05	Bonn Süd	F-S	F/S	M	50.69317	7.05195	plastic	39						dry
2018-07-05	Bonn Süd	F-S	S10	M	50.69334	7.05216	plastic	40	20.2	0	0	0	0
2018-07-05	Bonn Süd	F-S	S10	M	50.69334	7.05216	plastic	41	20.8	0	0	0	0
2018-07-05	Bonn Süd	F-S	S10	M	50.69334	7.05216	plastic	42	20.4	0	0	0	0
2018-07-05	Bonn Süd	F-S	S100	M	50.69399	7.05256	plastic	43						dry
2018-07-05	Bonn Süd	F-S	S100	M	50.69399	7.05256	plastic	44	20	0	0	0	0
2018-07-05	Bonn Süd	F-S	S100	M	50.69399	7.05256	plastic	45	19.4	0	0	0	0
2018-07-05	Bonn Süd	F-S	F100	C	50.69369	7.03535	plastic	46	17.7	0	0	0	4
2018-07-05	Bonn Süd	F-S	F100	C	50.69369	7.03535	plastic	47	17.9	0	3	0	0
2018-07-05	Bonn Süd	F-S	F100	C	50.69369	7.03535	plastic	48						toppled
2018-07-05	Bonn Süd	F-S	F10	C	50.69359	7.03452	plastic	49	18.1	0	0	0	0
2018-07-05	Bonn Süd	F-S	F10	C	50.69359	7.03452	plastic	50	17.6	1	0	0	0
2018-07-05	Bonn Süd	F-S	F10	C	50.69359	7.03452	plastic	51	17.8	0	0	0	0
2018-07-05	Bonn Süd	F-S	F/S	C	50.69349	7.03428	plastic	52	18.1	0	0	0	0
2018-07-05	Bonn Süd	F-S	F/S	C	50.69349	7.03428	plastic	53	17.8	0	0	0	0
2018-07-05	Bonn Süd	F-S	F/S	C	50.69349	7.03428	plastic	54	18.2	0	0	0	0
2018-07-05	Bonn Süd	F-S	S10	C	50.69335	7.03409	plastic	55		0	1	0	0
2018-07-05	Bonn Süd	F-S	S10	C	50.69335	7.03409	plastic	56	19.7	0	1	0	0
2018-07-05	Bonn Süd	F-S	S10	C	50.69335	7.03409	plastic	57	19	0	23	0	0
2018-07-05	Bonn Süd	F-S	S100	C	50.69283	7.03394	plastic	58	21.2	7	0	0	0
2018-07-05	Bonn Süd	F-S	S100	C	50.69283	7.03394	plastic	59	21.1	1	5	0	0
2018-07-05	Bonn Süd	F-S	S100	C	50.69283	7.03394	plastic	60	21.7	0	2	0	0
2018-07-05	Bonn Süd	F-S	F100	D	50.68775	7.03491	plastic	61	17.2	0	0	0	0
2018-07-05	Bonn Süd	F-S	F100	D	50.68775	7.03491	plastic	62	16.7	0	0	0	0
2018-07-05	Bonn Süd	F-S	F100	D	50.68775	7.03491	plastic	63	17.2	0	0	0	0
2018-07-05	Bonn Süd	F-S	F10	D	50.68811	7.03428	plastic	64	18.1	0	0	0	0
2018-07-05	Bonn Süd	F-S	F10	D	50.68811	7.03428	plastic	65	18.2	0	2	0	0
2018-07-05	Bonn Süd	F-S	F10	D	50.68811	7.03428	plastic	66	18.3	0	2	0	0
2018-07-05	Bonn Süd	F-S	F/S	D	50.68822	7.03405	plastic	67	17	0	0	0	0
2018-07-05	Bonn Süd	F-S	F/S	D	50.68822	7.03405	plastic	68	17.2	0	0	0	0
2018-07-05	Bonn Süd	F-S	F/S	D	50.68822	7.03405	plastic	69	17.3	0	0	0	0
2018-07-05	Bonn Süd	F-S	S10	D	50.68829	7.0338	plastic	70	20.6	0	3	0	0
2018-07-05	Bonn Süd	F-S	S10	D	50.68829	7.0338	plastic	71	20.1	0	0	0	0
2018-07-05	Bonn Süd	F-S	S10	D	50.68829	7.0338	plastic	72	19.5	0	0	0	4
2018-07-05	Bonn Süd	F-S	S100	D	50.68863	7.03316	plastic	73	22.2	0	0	0	0
2018-07-05	Bonn Süd	F-S	S100	D	50.68863	7.03316	plastic	74	21.8	0	0	0	0
2018-07-05	Bonn Süd	F-S	S100	D	50.68863	7.03316	plastic	75	24	1	0	0	0
2018-07-05	Buschhoven	F-S	F100	C	50.68008	6.98434	plastic	76	20.4	0	2	0	0
2018-07-05	Buschhoven	F-S	F100	C	50.68008	6.98434	plastic	77						toppled
2018-07-05	Buschhoven	F-S	F100	C	50.68008	6.98434	plastic	78						toppled
2018-07-05	Buschhoven	F-S	F10	C	50.68024	6.98325	plastic	79	18.9	1	0	0	0
2018-07-05	Buschhoven	F-S	F10	C	50.68024	6.98325	plastic	80	18.8	25	5	0	0
2018-07-05	Buschhoven	F-S	F10	C	50.68024	6.98325	plastic	81	18.9	1	1	0	0
2018-07-05	Buschhoven	F-S	F/S	C	50.68028	6.98301	plastic	82	19.2	1	0	0	0
2018-07-05	Buschhoven	F-S	F/S	C	50.68028	6.98301	plastic	83	18.9	2	0	0	0
2018-07-05	Buschhoven	F-S	F/S	C	50.68028	6.98301	plastic	84	19.6	0	0	0	0
2018-07-05	Buschhoven	F-S	S10	C	50.68032	6.98273	plastic	85	22.2	0	0	0	0
2018-07-05	Buschhoven	F-S	S10	C	50.68032	6.98273	plastic	86						dry
2018-07-05	Buschhoven	F-S	S10	C	50.68032	6.98273	plastic	87						missing
2018-07-05	Buschhoven	F-S	S100	C	50.68012	6.98143	plastic	88						dry
2018-07-05	Buschhoven	F-S	S100	C	50.68012	6.98143	plastic	89						dry
2018-07-05	Buschhoven	F-S	S100	C	50.68012	6.98143	plastic	90						dry
2018-07-05	Buschhoven	F-S	F100	D	50.68345	6.98635	plastic	91	19.1	2	0	0	0
2018-07-05	Buschhoven	F-S	F100	D	50.68345	6.98635	plastic	92	18.8	0	0	0	0
2018-07-05	Buschhoven	F-S	F100	D	50.68345	6.98635	plastic	93	18.8	0	0	0	0
2018-07-05	Buschhoven	F-S	F10	D	50.68324	6.98527	plastic	94	18	60	0	0	0
2018-07-05	Buschhoven	F-S	F10	D	50.68324	6.98527	plastic	95	18.3	14	0	0	0
2018-07-05	Buschhoven	F-S	F10	D	50.68324	6.98527	plastic	96	17.5	70	0	0	2
2018-07-05	Buschhoven	F-S	F/S	D	50.68318	6.98502	plastic	97	19.7	5	0	0	0
2018-07-05	Buschhoven	F-S	F/S	D	50.68318	6.98502	plastic	98						dry
2018-07-05	Buschhoven	F-S	F/S	D	50.68318	6.98502	plastic	99	19.7	0	3	0	0
2018-07-05	Buschhoven	F-S	S10	D	50.68313	6.98475	plastic	100	20.8	1	1	0	0
2018-07-05	Buschhoven	F-S	S10	D	50.68313	6.98475	plastic	101	21.7	0	0	0	0
2018-07-05	Buschhoven	F-S	S10	D	50.68313	6.98475	plastic	102	20.2	0	0	0	0
2018-07-05	Buschhoven	F-S	S100	D	50.6829	6.98366	plastic	103	22.4	0	0	0	0
2018-07-05	Buschhoven	F-S	S100	D	50.6829	6.98366	plastic	104		1	0	0	0
2018-07-05	Buschhoven	F-S	S100	D	50.6829	6.98366	plastic	105						missing
2018-07-05	Heimerzheim	F-S	F100	C	50.71292	6.93023	plastic	106	18.9	0	0	0	0
2018-07-05	Heimerzheim	F-S	F100	C	50.71292	6.93023	plastic	107	19.1	2	1	0	0
2018-07-05	Heimerzheim	F-S	F100	C	50.71292	6.93023	plastic	108	18.8	0	0	0	0
2018-07-05	Heimerzheim	F-S	F10	C	50.7127	6.92916	plastic	109	19.3	10	0	0	5
2018-07-05	Heimerzheim	F-S	F10	C	50.7127	6.92916	plastic	110	19.3	0	0	0	0
2018-07-05	Heimerzheim	F-S	F10	C	50.7127	6.92916	plastic	111	19.6	0	0	0	0
2018-07-05	Heimerzheim	F-S	F/S	C	50.71265	6.92891	plastic	112	20.4	3	0	0	1
2018-07-05	Heimerzheim	F-S	F/S	C	50.71265	6.92891	plastic	113	20.6	45	0	0	0
2018-07-05	Heimerzheim	F-S	F/S	C	50.71265	6.92891	plastic	114	20.8	0	0	0	2
2018-07-05	Heimerzheim	F-S	S10	C	50.71258	6.92868	plastic	115						missing
2018-07-05	Heimerzheim	F-S	S10	C	50.71258	6.92868	plastic	116						missing
2018-07-05	Heimerzheim	F-S	S10	C	50.71258	6.92868	plastic	117						missing
2018-07-05	Heimerzheim	F-S	S100	C	50.71238	6.92755	plastic	118	22.2	0	0	0	0
2018-07-05	Heimerzheim	F-S	S100	C	50.71238	6.92755	plastic	119	22.2	0	0	0	0
2018-07-05	Heimerzheim	F-S	S100	C	50.71238	6.92755	plastic	120	22.3	0	0	0	0
2018-07-05	Heimerzheim	F-S	F100	D	50.72217	6.92573	plastic	121						dry
2018-07-05	Heimerzheim	F-S	F100	D	50.72217	6.92573	plastic	122						dry
2018-07-05	Heimerzheim	F-S	F100	D	50.72217	6.92573	plastic	123						dry
2018-07-05	Heimerzheim	F-S	F10	D	50.72241	6.92445	plastic	124						toppled
2018-07-05	Heimerzheim	F-S	F10	D	50.72241	6.92445	plastic	125	20.6	0	0	0	0
2018-07-05	Heimerzheim	F-S	F10	D	50.72241	6.92445	plastic	126	19.3	1	4	0	1
2018-07-05	Heimerzheim	F-S	F/S	D	50.72248	6.9243	plastic	127	21.1	1	0	0	0
2018-07-05	Heimerzheim	F-S	F/S	D	50.72248	6.9243	plastic	128	21	0	0	0	0
2018-07-05	Heimerzheim	F-S	F/S	D	50.72248	6.9243	plastic	129	20.8	0	0	0	0
2018-07-05	Heimerzheim	F-S	S10	D	50.72255	6.92414	plastic	130	22.3	0	3	0	0
2018-07-05	Heimerzheim	F-S	S10	D	50.72255	6.92414	plastic	131	22.2	0	0	0	0
2018-07-05	Heimerzheim	F-S	S10	D	50.72255	6.92414	plastic	132	22.1	0	0	0	0
2018-07-05	Heimerzheim	F-S	S100	D	50.72306	6.92314	plastic	133						dry
2018-07-05	Heimerzheim	F-S	S100	D	50.72306	6.92314	plastic	134						dry
2018-07-05	Heimerzheim	F-S	S100	D	50.72306	6.92314	plastic	135						dry
2018-07-05	Lohmar	F-S	F100	M	50.82381	7.25962	plastic	136	20.6	0	0	0	0
2018-07-05	Lohmar	F-S	F100	M	50.82381	7.25962	plastic	137	20.8	0	1	0	0
2018-07-05	Lohmar	F-S	F100	M	50.82381	7.25962	plastic	138	20.1	0	6	0	0
2018-07-05	Lohmar	F-S	F10	M	50.82413	7.26081	plastic	139						toppled
2018-07-05	Lohmar	F-S	F10	M	50.82413	7.26081	plastic	140						toppled
2018-07-05	Lohmar	F-S	F10	M	50.82413	7.26081	plastic	141	20.2	0	3	0	0
2018-07-05	Lohmar	F-S	F/S	M	50.82415	7.26099	plastic	142						dry
2018-07-05	Lohmar	F-S	F/S	M	50.82415	7.26099	plastic	143						dry
2018-07-05	Lohmar	F-S	F/S	M	50.82415	7.26099	plastic	144						dry
2018-07-05	Lohmar	F-S	S10	M	50.82418	7.26113	plastic	145	22.6	70	0	0	0
2018-07-05	Lohmar	F-S	S10	M	50.82418	7.26113	plastic	146	22	0	0	0	0
2018-07-05	Lohmar	F-S	S10	M	50.82418	7.26113	plastic	147	22.2	1	0	0	0
2018-07-05	Lohmar	F-S	S100	M	50.8245	7.26235	plastic	148						dry
2018-07-05	Lohmar	F-S	S100	M	50.8245	7.26235	plastic	149	24.6	0	0	0	0
2018-07-05	Lohmar	F-S	S100	M	50.8245	7.26235	plastic	150	24.6	0	0	0	0
2018-07-05	Siegburg	F-S	F100	D	50.79892	7.27215	plastic	151	21.2	50	5	0	0
2018-07-05	Siegburg	F-S	F100	D	50.79892	7.27215	plastic	152	20.8	0	1	0	0
2018-07-05	Siegburg	F-S	F100	D	50.79892	7.27215	plastic	153	20.5	0	51	0	0
2018-07-05	Siegburg	F-S	F10	D	50.79866	7.27115	plastic	154						dry
2018-07-05	Siegburg	F-S	F10	D	50.79866	7.27115	plastic	155	20.7	0	0	0	0
2018-07-05	Siegburg	F-S	F10	D	50.79866	7.27115	plastic	156	20.6	0	9	0	0
2018-07-05	Siegburg	F-S	F/S	D	50.79863	7.27097	plastic	157						dry
2018-07-05	Siegburg	F-S	F/S	D	50.79863	7.27097	plastic	158						dry
2018-07-05	Siegburg	F-S	F/S	D	50.79863	7.27097	plastic	159						dry
2018-07-05	Siegburg	F-S	S10	D	50.79862	7.27079	plastic	160	23.2	0	7	0	0
2018-07-05	Siegburg	F-S	S10	D	50.79862	7.27079	plastic	161	23.7	0	1	0	0
2018-07-05	Siegburg	F-S	S10	D	50.79862	7.27079	plastic	162						toppled
2018-07-05	Siegburg	F-S	S100	D	50.79813	7.27031	plastic	163						dry
2018-07-05	Siegburg	F-S	S100	D	50.79813	7.27031	plastic	164						dry
2018-07-05	Siegburg	F-S	S100	D	50.79813	7.27031	plastic	165	23.7	17	0	0	0
2018-07-05	Siegburg	F-S	F100	C	50.80569	7.26601	plastic	166	20.4	30	13	0	0
2018-07-05	Siegburg	F-S	F100	C	50.80569	7.26601	plastic	167	20.4	0	6	0	0
2018-07-05	Siegburg	F-S	F100	C	50.80569	7.26601	plastic	168	20.1	8	3	0	0
2018-07-05	Siegburg	F-S	F10	C	50.80512	7.26558	plastic	169	19.8	0	0	0	0
2018-07-05	Siegburg	F-S	F10	C	50.80512	7.26558	plastic	170	19.2	15	6	0	0
2018-07-05	Siegburg	F-S	F10	C	50.80512	7.26558	plastic	171						dry
2018-07-05	Siegburg	F-S	F/S	C	50.80502	7.26546	plastic	172	22	0	5	0	0
2018-07-05	Siegburg	F-S	F/S	C	50.80502	7.26546	plastic	173	21.8	0	11	0	0
2018-07-05	Siegburg	F-S	F/S	C	50.80502	7.26546	plastic	174	22.8	0	0	0	0
2018-07-05	Siegburg	F-S	S10	C	50.80494	7.26534	plastic	175	20.3	0	0	0	0
2018-07-05	Siegburg	F-S	S10	C	50.80494	7.26534	plastic	176	20.5	0	0	0	0
2018-07-05	Siegburg	F-S	S10	C	50.80494	7.26534	plastic	177	20.7	0	0	0	0
2018-07-05	Siegburg	F-S	S100	C	50.8045	7.26462	plastic	178						dry
2018-07-05	Siegburg	F-S	S100	C	50.8045	7.26462	plastic	179						dry
2018-07-05	Siegburg	F-S	S100	C	50.8045	7.26462	plastic	180	20.6	2	2	0	0
2018-07-05	Siegburg	F-S	F100	M	50.80973	7.25485	plastic	181						dry
2018-07-05	Siegburg	F-S	F100	M	50.80973	7.25485	plastic	182						toppled
2018-07-05	Siegburg	F-S	F100	M	50.80973	7.25485	plastic	183						toppled
2018-07-05	Siegburg	F-S	F10	M	50.80911	7.25437	plastic	184						dry
2018-07-05	Siegburg	F-S	F10	M	50.80911	7.25437	plastic	185						toppled
2018-07-05	Siegburg	F-S	F10	M	50.80911	7.25437	plastic	186						toppled
2018-07-05	Siegburg	F-S	F/S	M	50.80898	7.2542	plastic	187	19.8	0	0	0	3
2018-07-05	Siegburg	F-S	F/S	M	50.80898	7.2542	plastic	188	19.1	2	5	0	0
2018-07-05	Siegburg	F-S	F/S	M	50.80898	7.2542	plastic	189	18.2	1	5	0	3
[truncated: 1,701 more rows]
